# Supplementary material for: LigiLactobacillus saerimneri M-11 as a Promising Mucosal Delivery Vector for Chickens: Genomic Insights and Discriminative Modulation of Dendritic Cell Activation
Source: Vet Sci. 2025 Dec 16;12(12):1204. doi: 10.3390/vetsci12121204 (PMC12737469; doi:10.3390/vetsci12121204)
Supplement: Supplementary file 1 [file vetsci-12-01204-s001.zip]

Archive with 2 entries (2 files):
- Online Resource S1.pdf
- Online Resource S2.xlsx
