# Supplementary material for: LigiLactobacillus saerimneri M-11 as a Promising Mucosal Delivery Vector for Chickens: Genomic Insights and Discriminative Modulation of Dendritic Cell Activation
Source: Vet Sci. 2025 Dec 16;12(12):1204. doi: 10.3390/vetsci12121204 (PMC12737469; doi:10.3390/vetsci12121204)
Supplement: Supplementary file 1 [file vetsci-12-01204-s001.zip › Online Resource S2.xlsx]

## Sheet: Sheet S1
Online Resource 2
All annotations
SeqID	KEGG	Pathway	Nr	Uniprot	GO	COG	Pfam	Refseq	Tigerfam
ctg_00151	K18926//lmrB`MFS transporter, DHA2 family, lincomycin resistance protein	None	WP_027827033.1//multidrug efflux MFS transporter	tr|A0A0R1SUB1|A0A0R1SUB1_9LACO//MFS family major facilitator transporter, multidrug cation symporter {ECO:0000313|EMBL:KRL72417.1} OS=Ligilactobacillus saerimneri DSM 16049 ORFNames=FC54_GL001091 {ECO:0000313|EMBL:KRL72417.1} PE=3	GO:0016021//integral component of membrane`cellular_component;GO:0022857//transmembrane transporter activity`molecular_function;GO:0005886//plasma membrane`cellular_component	COG0477`MFS family permease, includes anhydromuropeptide permease AmpG`Carbohydrate transport and metabolism;COG0477`MFS family permease, includes anhydromuropeptide permease AmpG`Amino acid transport and metabolism;COG0477`MFS family permease, includes anhydromuropeptide permease AmpG`Inorganic ion transport and metabolism;COG0477`MFS family permease, includes anhydromuropeptide permease AmpG`Ge…	PF07690.19//MFS_1`Major Facilitator Superfamily	WP_027827033.1//multidrug efflux MFS transporter	TIGR00895.1//2A0115`JCVI: aromatic acid/H+ symport family MFS transporter;TIGR00710.1//efflux_Bcr_CflA`JCVI: Bcr/CflA family efflux MFS transporter;TIGR00711.1//efflux_EmrB`JCVI: DHA2 family efflux MFS transporter permease subunit;TIGR00883.1//2A0106`JCVI: metabolite/H+ symporter;TIGR00881.1//2A0104`JCVI: phosphoglycerate transporter protein PgtP;TIGR00896.1//CynX`JCVI: CynX/NimT family MFS trans…
ctg_00153	K10947//padR`PadR family transcriptional regulator, regulatory protein PadR	None	WP_027827032.1//PadR family transcriptional regulator	tr|A0A0R1STV9|A0A0R1STV9_9LACO//Transcriptional regulator, PadR-like family {ECO:0000313|EMBL:KRL72415.1} OS=Ligilactobacillus saerimneri DSM 16049 ORFNames=FC54_GL001089 {ECO:0000313|EMBL:KRL72415.1} PE=4	None	COG1695`DNA-binding transcriptional regulator, PadR family`Transcription	PF03551.17//PadR`Transcriptional regulator PadR-like family	WP_027827032.1//PadR family transcriptional regulator	TIGR02719.1//repress_PhaQ`JCVI: poly-beta-hydroxybutyrate-responsive repressor;TIGR03433.1//padR_acidobact`JCVI: PadR family transcriptional regulator
ctg_00155	K11621//liaG`lia operon protein LiaG	ko02020//Two-component system`Environmental Information Processing`Signal transduction	WP_216543788.1//DUF4097 family beta strand repeat-containing protein	tr|A0A7H9EIM2|A0A7H9EIM2_9LACO//DUF4097 family beta strand repeat protein {ECO:0000313|EMBL:QLL77299.1} OS=Ligilactobacillus saerimneri ORFNames=GTO87_00810 {ECO:0000313|EMBL:QLL77299.1} PE=4	None	COG3595`Uncharacterized conserved protein YvlB, contains DUF4097 and DUF4098 domains`Function unknown	PF13349.9//DUF4097`Putative adhesin	WP_216543788.1//DUF4097 family beta strand repeat-containing protein	None
ctg_00156	K03973//pspC`phage shock protein C	None	WP_027827029.1//PspC domain-containing protein	tr|A0A0R1SU49|A0A0R1SU49_9LACO//PspC domain-containing protein {ECO:0000259|Pfam:PF04024} OS=Ligilactobacillus saerimneri DSM 16049 ORFNames=FC54_GL001086 {ECO:0000313|EMBL:KRL72412.1} PE=4	GO:0016021//integral component of membrane`cellular_component;GO:0005886//plasma membrane`cellular_component	COG1983`Phage shock protein PspC (stress-responsive transcriptional regulator)`Transcription;COG1983`Phage shock protein PspC (stress-responsive transcriptional regulator)`Signal transduction mechanisms	PF04024.15//PspC`PspC domain	WP_027827029.1//PspC domain-containing protein	TIGR02978.1//phageshock_pspC`JCVI: envelope stress response membrane protein PspC
ctg_00158	K07482//K07482`transposase, IS30 family	None	WP_086118461.1//MULTISPECIES: IS30 family transposase	tr|A0A8F5E3Z3|A0A8F5E3Z3_LACJH//IS30 family transposase {ECO:0000313|EMBL:QXL47407.1} OS=Lactobacillus johnsonii ORFNames=IGB12_08615 {ECO:0000313|EMBL:QXL47407.1} PE=4	None	COG2826`Transposase and inactivated derivatives, IS30 family`Mobilome: prophages, transposons	PF13936.9//HTH_38`Helix-turn-helix domain	WP_086118461.1//MULTISPECIES: IS30 family transposase	None
ctg_00160	K01534//zntA`Zn2+/Cd2+-exporting ATPase [EC:7.2.2.12 7.2.2.21]	None	WP_027826902.1//heavy metal translocating P-type ATPase	tr|M5J7N4|M5J7N4_9LACO//Heavy metal-transporting ATPase {ECO:0000313|EMBL:EKW98869.1} OS=Ligilactobacillus saerimneri 30a ORFNames=D271_05000 {ECO:0000313|EMBL:EKW98869.1} PE=3	GO:0046872//metal ion binding`molecular_function;GO:0016021//integral component of membrane`cellular_component;GO:0019829//ATPase-coupled cation transmembrane transporter activity`molecular_function;GO:0005524//ATP binding`molecular_function;GO:0005886//plasma membrane`cellular_component	COG2217`Cation-transporting P-type ATPase`Inorganic ion transport and metabolism	PF00122.23//E1-E2_ATPase`E1-E2 ATPase;PF00702.29//Hydrolase`haloacid dehalogenase-like hydrolase	WP_027826902.1//heavy metal translocating P-type ATPase	TIGR01511.1//ATPase-IB1_Cu`JCVI: copper-translocating P-type ATPase;TIGR01525.1//ATPase-IB_hvy`JCVI: heavy metal translocating P-type ATPase;TIGR01512.1//ATPase-IB2_Cd`JCVI: cadmium-translocating P-type ATPase;TIGR01647.1//ATPase-IIIA_H`JCVI: plasma-membrane proton-efflux P-type ATPase;TIGR01497.1//kdpB`JCVI: potassium-transporting ATPase subunit KdpB;TIGR01494.1//ATPase_P-type`JCVI: HAD-IC famil…
ctg_00161	K02794//manX`mannose PTS system EIIAB component [EC:2.7.1.191];K02793//manXa`mannose PTS system EIIA component [EC:2.7.1.191]	ko00051//Fructose and mannose metabolism`Metabolism`Carbohydrate metabolism;ko00520//Amino sugar and nucleotide sugar metabolism`Metabolism`Carbohydrate metabolism;ko01100//Metabolic pathways`Metabolism`Global and overview maps;ko02060//Phosphotransferase system (PTS)`Environmental Information Processing`Membrane transport;ko00051//Fructose and mannose metabolism`Metabolism`Carbohydrate metabolis…	WP_009553904.1//PTS sugar transporter subunit IIB	tr|A0A0R1STB7|A0A0R1STB7_9LACO//EIIAB-Man {ECO:0000256|ARBA:ARBA00021106} EC=2.7.1.191 {ECO:0000256|ARBA:ARBA00011929} EIII-Man {ECO:0000256|ARBA:ARBA00014952} PTS system mannose-specific EIIAB component {ECO:0000256|ARBA:ARBA00021685} OS=Ligilactobacillus saerimneri DSM 16049 ORFNames=FC54_GL001294 {ECO:0000313|EMBL:KRL71897.1} PE=4	GO:0005737//cytoplasm`cellular_component;GO:0008982//protein-N(PI)-phosphohistidine-sugar phosphotransferase activity`molecular_function;GO:0016021//integral component of membrane`cellular_component;GO:0016301//kinase activity`molecular_function;GO:0009401//phosphoenolpyruvate-dependent sugar phosphotransferase system`biological_process;GO:0005886//plasma membrane`cellular_component	COG2893`Phosphotransferase system, mannose/fructose-specific component IIA`Carbohydrate transport and metabolism	PF03610.19//EIIA-man`PTS system fructose IIA component;PF03830.18//PTSIIB_sorb`PTS system sorbose subfamily IIB component	WP_009553904.1//PTS sugar transporter subunit IIB	TIGR00824.1//EIIA-man`JCVI: mannose/fructose/sorbose PTS transporter subunit IIA;TIGR00854.1//pts-sorbose`JCVI: mannose/fructose/sorbose PTS transporter subunit IIB
ctg_00162	K02795//manY`mannose PTS system EIIC component	ko00051//Fructose and mannose metabolism`Metabolism`Carbohydrate metabolism;ko00520//Amino sugar and nucleotide sugar metabolism`Metabolism`Carbohydrate metabolism;ko01100//Metabolic pathways`Metabolism`Global and overview maps;ko02060//Phosphotransferase system (PTS)`Environmental Information Processing`Membrane transport	WP_009553903.1//PTS mannose/fructose/sorbose transporter subunit IIC	tr|A0A0R1SYX4|A0A0R1SYX4_9LACO//Mannose-specific pts system component iic {ECO:0000313|EMBL:KRL71898.1} OS=Ligilactobacillus saerimneri DSM 16049 ORFNames=FC54_GL001295 {ECO:0000313|EMBL:KRL71898.1} PE=4	GO:0009401//phosphoenolpyruvate-dependent sugar phosphotransferase system`biological_process;GO:0016021//integral component of membrane`cellular_component;GO:0005886//plasma membrane`cellular_component	COG3715`Phosphotransferase system, mannose/fructose/N-acetylgalactosamine-specific IIC component`Carbohydrate transport and metabolism	PF03609.17//EII-Sor`PTS system sorbose-specific iic component	WP_009553903.1//PTS mannose/fructose/sorbose transporter subunit IIC	TIGR00822.1//EII-Sor`JCVI: mannose/fructose/sorbose PTS transporter subunit IIC
ctg_00163	K02796//manZ`mannose PTS system EIID component	ko00051//Fructose and mannose metabolism`Metabolism`Carbohydrate metabolism;ko00520//Amino sugar and nucleotide sugar metabolism`Metabolism`Carbohydrate metabolism;ko01100//Metabolic pathways`Metabolism`Global and overview maps;ko02060//Phosphotransferase system (PTS)`Environmental Information Processing`Membrane transport	WP_009553902.1//PTS system mannose/fructose/sorbose family transporter subunit IID	tr|A0A0R1T3T0|A0A0R1T3T0_9LACO//PTS family mannose fructose sorbose porter component IID {ECO:0000313|EMBL:KRL71899.1} OS=Ligilactobacillus saerimneri DSM 16049 ORFNames=FC54_GL001296 {ECO:0000313|EMBL:KRL71899.1} PE=4	GO:0009401//phosphoenolpyruvate-dependent sugar phosphotransferase system`biological_process;GO:0016021//integral component of membrane`cellular_component;GO:0005886//plasma membrane`cellular_component	COG3716`Phosphotransferase system, mannose/fructose/N-acetylgalactosamine-specific IID component`Carbohydrate transport and metabolism	PF03613.17//EIID-AGA`PTS system mannose/fructose/sorbose family IID component	WP_009553902.1//PTS system mannose/fructose/sorbose family transporter subunit IID	TIGR00828.1//EIID-AGA`JCVI: mannose/fructose/sorbose PTS transporter subunit IID
ctg_00165	K03152//thiJ`protein deglycase [EC:3.5.1.124]	None	WP_027826903.1//DJ-1/PfpI family protein	tr|A0A0R1SRW7|A0A0R1SRW7_9LACO//Transcriptional regulator {ECO:0000313|EMBL:KRL71901.1} OS=Ligilactobacillus saerimneri DSM 16049 ORFNames=FC54_GL001298 {ECO:0000313|EMBL:KRL71901.1} PE=4	None	COG0693`Protein/nucleotide deglycase, PfpI/YajL/DJ-1 family (repair of methylglyoxal-glycated proteins and nucleic acids)`Defense mechanisms	PF01965.27//DJ-1_PfpI`DJ-1/PfpI family	WP_027826903.1//DJ-1/PfpI family protein	TIGR01382.1//PfpI`JCVI: DJ-1/PfpI/YhbO family deglycase/protease;TIGR01383.1//not_thiJ`JCVI: DJ-1 family protein (Provisional)
ctg_00166	K07482//K07482`transposase, IS30 family	None	KRL88844.1//transposase	tr|A0A0R1U6L8|A0A0R1U6L8_9LACO//Transposase {ECO:0000313|EMBL:KRL88844.1} OS=Limosilactobacillus ingluviei DSM 15946 ORFNames=FC43_GL000051 {ECO:0000313|EMBL:KRL88844.1} PE=4	GO:0015074//DNA integration`biological_process;GO:0003676//nucleic acid binding`molecular_function	COG2826`Transposase and inactivated derivatives, IS30 family`Mobilome: prophages, transposons	PF00665.29//rve`Integrase core domain	WP_056955228.1//IS30 family transposase	None
ctg_00175	K03709//troR, sirR, scaR, mntR`DtxR family transcriptional regulator, Mn-dependent transcriptional regulator	None	WP_027826910.1//metal-dependent transcriptional regulator	tr|A0A0R1SUD1|A0A0R1SUD1_9LACO//Iron-dependent repressor {ECO:0000313|EMBL:KRL72749.1} OS=Ligilactobacillus saerimneri DSM 16049 ORFNames=FC54_GL000997 {ECO:0000313|EMBL:KRL72749.1} PE=3	GO:0003700//DNA-binding transcription factor activity`molecular_function;GO:0046983//protein dimerization activity`molecular_function;GO:0046914//transition metal ion binding`molecular_function;GO:0003677//DNA binding`molecular_function	COG1321`Mn-dependent transcriptional regulator MntR, DtxR family`Transcription	PF01325.22//Fe_dep_repress`Iron dependent repressor, N-terminal DNA binding domain;PF02742.18//Fe_dep_repr_C`Iron dependent repressor, metal binding and dimerisation domain;PF04023.17//FeoA`FeoA domain	WP_027826910.1//metal-dependent transcriptional regulator	None
ctg_00176	K03704//cspA`cold shock protein	None	WP_009553877.1//cold-shock protein	tr|A0A0R1SV58|A0A0R1SV58_9LACO//CSD domain-containing protein {ECO:0000259|PROSITE:PS51857} OS=Ligilactobacillus saerimneri DSM 16049 ORFNames=FC54_GL000996 {ECO:0000313|EMBL:KRL72748.1} PE=4	GO:0005737//cytoplasm`cellular_component;GO:0003676//nucleic acid binding`molecular_function	COG1278`Cold shock protein, CspA family`Transcription	PF00313.25//CSD`'Cold-shock' DNA-binding domain	WP_009553877.1//cold-shock protein	TIGR02381.1//cspD`JCVI: cold shock domain-containing protein CspD
ctg_00180	K01005//tagT_U_V`polyisoprenyl-teichoic acid--peptidoglycan teichoic acid transferase [EC:2.7.8.-]	ko00552//Teichoic acid biosynthesis`Metabolism`Glycan biosynthesis and metabolism	WP_009553873.1//LCP family protein	tr|A0A0R1T3D5|A0A0R1T3D5_9LACO//LytR family transcriptional regulator {ECO:0000313|EMBL:KRL72744.1} OS=Ligilactobacillus saerimneri DSM 16049 ORFNames=FC54_GL000992 {ECO:0000313|EMBL:KRL72744.1} PE=3	GO:0016021//integral component of membrane`cellular_component	COG1316`Anionic cell wall polymer biosynthesis enzyme TagV/TagU, LytR-Cps2A-Psr (LCP) family (peptidoglycan teichoic acid transferase)`Cell wall/membrane/envelope biogenesis	PF03816.17//LytR_cpsA_psr`LytR_cpsA_psr family	WP_009553873.1//LCP family protein	TIGR00350.1//lytR_cpsA_psr`JCVI: cell envelope-related function transcriptional attenuator common domain (Provisional)
ctg_00182	K07090//K07090`uncharacterized protein	None	WP_009553871.1//sulfite exporter TauE/SafE family protein	tr|M5J5Y0|M5J5Y0_9LACO//Probable membrane transporter protein {ECO:0000256|RuleBase:RU363041} OS=Ligilactobacillus saerimneri 30a ORFNames=D271_04820 {ECO:0000313|EMBL:EKW98835.1} PE=3	GO:0016021//integral component of membrane`cellular_component;GO:0005886//plasma membrane`cellular_component	COG0730`Sulfite exporter TauE/SafE/YfcA and related permeases, UPF0721 family`Inorganic ion transport and metabolism	PF01925.22//TauE`Sulfite exporter TauE/SafE	WP_009553871.1//sulfite exporter TauE/SafE family protein	None
ctg_00185	K03790//rimJ`[ribosomal protein S5]-alanine N-acetyltransferase [EC:2.3.1.267]	None	WP_009553868.1//GNAT family N-acetyltransferase	tr|M5J6K3|M5J6K3_9LACO//GNAT family acetyltransferase {ECO:0000313|EMBL:EKW98832.1} OS=Ligilactobacillus saerimneri 30a ORFNames=D271_04805 {ECO:0000313|EMBL:EKW98832.1} PE=4	GO:0008080//N-acetyltransferase activity`molecular_function	COG1670`Protein N-acetyltransferase, RimJ/RimL family`Translation, ribosomal structure and biogenesis;COG1670`Protein N-acetyltransferase, RimJ/RimL family`Posttranslational modification, protein turnover, chaperones	PF13302.10//Acetyltransf_3`Acetyltransferase (GNAT) domain;PF00583.28//Acetyltransf_1`Acetyltransferase (GNAT) family	WP_009553868.1//GNAT family N-acetyltransferase	None
ctg_00187	K11733//lysP`lysine-specific permease	None	WP_009553867.1//amino acid permease	tr|A0A0R1T2P7|A0A0R1T2P7_9LACO//Lysine-specific permease {ECO:0000313|EMBL:KRL72738.1} OS=Ligilactobacillus saerimneri DSM 16049 ORFNames=FC54_GL000986 {ECO:0000313|EMBL:KRL72738.1} PE=4	GO:0016021//integral component of membrane`cellular_component;GO:0006865//amino acid transport`biological_process;GO:0055085//transmembrane transport`biological_process	COG0833`Amino acid permease`Amino acid transport and metabolism	PF13520.9//AA_permease_2`Amino acid permease;PF00324.24//AA_permease`Amino acid permease	WP_009553867.1//amino acid permease	TIGR01773.1//GABAperm`JCVI: GABA permease;TIGR00906.1//2A0303`JCVI: cationic amino acid transport permease (Provisional);TIGR00911.1//2A0308`JCVI: L-type amino acid transporter (Provisional);TIGR00908.1//2A0305`JCVI: ethanolamine permease;TIGR00909.1//2A0306`JCVI: amino acid transporter;TIGR00905.1//2A0302`JCVI: basic amino acid/polyamine antiporter;TIGR00913.1//2A0310`JCVI: amino acid permease;T…
ctg_00188	K01875//SARS, serS`seryl-tRNA synthetase [EC:6.1.1.11]	ko00970//Aminoacyl-tRNA biosynthesis`Genetic Information Processing`Translation	WP_009553866.1//serine--tRNA ligase	tr|A0A0R1SVA5|A0A0R1SVA5_9LACO//Serine--tRNA ligase {ECO:0000256|HAMAP-Rule:MF_00176} EC=6.1.1.11 {ECO:0000256|HAMAP-Rule:MF_00176} Seryl-tRNA synthetase {ECO:0000256|HAMAP-Rule:MF_00176} Short=SerRS {ECO:0000256|HAMAP-Rule:MF_00176} Seryl-tRNA(Ser/Sec) synthetase {ECO:0000256|HAMAP-Rule:MF_00176} OS=Ligilactobacillus saerimneri DSM 16049 ORFNames=FC54_GL000985 {ECO:0000313|EMBL:KRL72737.1} PE=3	GO:0005737//cytoplasm`cellular_component;GO:0006434//seryl-tRNA aminoacylation`biological_process;GO:0016260//selenocysteine biosynthetic process`biological_process;GO:0097056//selenocysteinyl-tRNA(Sec) biosynthetic process`biological_process;GO:0004828//serine-tRNA ligase activity`molecular_function;GO:0005524//ATP binding`molecular_function	COG0172`Seryl-tRNA synthetase`Translation, ribosomal structure and biogenesis	PF02403.25//Seryl_tRNA_N`Seryl-tRNA synthetase N-terminal domain;PF00587.28//tRNA-synt_2b`tRNA synthetase class II core domain (G, H, P, S and T)	WP_009553866.1//serine--tRNA ligase	TIGR00414.1//serS`JCVI: serine--tRNA ligase;TIGR00418.1//thrS`JCVI: threonine--tRNA ligase;TIGR00408.1//proS_fam_I`JCVI: proline--tRNA ligase
ctg_00201	K01867//WARS, trpS`tryptophanyl-tRNA synthetase [EC:6.1.1.2]	ko00970//Aminoacyl-tRNA biosynthesis`Genetic Information Processing`Translation	WP_027826890.1//tryptophan--tRNA ligase	tr|A0A7H9EJB6|A0A7H9EJB6_9LACO//Tryptophan--tRNA ligase {ECO:0000256|ARBA:ARBA00013161} EC=6.1.1.2 {ECO:0000256|ARBA:ARBA00013161} OS=Ligilactobacillus saerimneri ORFNames=GTO87_01030 {ECO:0000313|EMBL:QLL77332.1} PE=3	GO:0006436//tryptophanyl-tRNA aminoacylation`biological_process;GO:0004830//tryptophan-tRNA ligase activity`molecular_function;GO:0005524//ATP binding`molecular_function	COG0180`Tryptophanyl-tRNA synthetase`Translation, ribosomal structure and biogenesis	PF00579.28//tRNA-synt_1b`tRNA synthetases class I (W and Y)	WP_027826890.1//tryptophan--tRNA ligase	TIGR00233.1//trpS`JCVI: tryptophan--tRNA ligase;TIGR00234.1//tyrS`JCVI: tyrosine--tRNA ligase
ctg_00202	K01524//ppx-gppA`exopolyphosphatase / guanosine-5'-triphosphate,3'-diphosphate pyrophosphatase [EC:3.6.1.11 3.6.1.40]	ko00230//Purine metabolism`Metabolism`Nucleotide metabolism;ko01100//Metabolic pathways`Metabolism`Global and overview maps	WP_180849187.1//exopolyphosphatase	tr|A0A7H9EI08|A0A7H9EI08_9LACO//Exopolyphosphatase {ECO:0000313|EMBL:QLL77333.1} OS=Ligilactobacillus saerimneri ORFNames=GTO87_01035 {ECO:0000313|EMBL:QLL77333.1} PE=4	None	COG0248`Exopolyphosphatase/pppGpp-phosphohydrolase`Nucleotide transport and metabolism;COG0248`Exopolyphosphatase/pppGpp-phosphohydrolase`Signal transduction mechanisms	PF02541.19//Ppx-GppA`Ppx/GppA phosphatase family	WP_180849187.1//exopolyphosphatase	TIGR03706.1//exo_poly_only`JCVI: exopolyphosphatase
ctg_00204	K00054//mvaA`hydroxymethylglutaryl-CoA reductase [EC:1.1.1.88]	ko00900//Terpenoid backbone biosynthesis`Metabolism`Metabolism of terpenoids and polyketides;ko01110//Biosynthesis of secondary metabolites`Metabolism`Global and overview maps	WP_027826896.1//hydroxymethylglutaryl-CoA reductase, degradative	tr|A0A0R1SWK8|A0A0R1SWK8_9LACO//3-hydroxy-3-methylglutaryl coenzyme A reductase {ECO:0000256|RuleBase:RU361219} Short=HMG-CoA reductase {ECO:0000256|RuleBase:RU361219} EC=1.1.1.88 {ECO:0000256|RuleBase:RU361219} OS=Ligilactobacillus saerimneri DSM 16049 ORFNames=FC54_GL000716 {ECO:0000313|EMBL:KRL73344.1} PE=3	GO:0140643//hydroxymethylglutaryl-CoA reductase (NADH) activity`molecular_function;GO:0004420//hydroxymethylglutaryl-CoA reductase (NADPH) activity`molecular_function;GO:0015936//coenzyme A metabolic process`biological_process	COG1257`Hydroxymethylglutaryl-CoA reductase`Lipid transport and metabolism	PF00368.21//HMG-CoA_red`Hydroxymethylglutaryl-coenzyme A reductase	WP_027826896.1//hydroxymethylglutaryl-CoA reductase, degradative	TIGR00532.1//HMG_CoA_R_NAD`JCVI: hydroxymethylglutaryl-CoA reductase, degradative;TIGR00533.1//HMG_CoA_R_NADP`JCVI: hydroxymethylglutaryl-CoA reductase (NADPH)
ctg_00207	K01142//E3.1.11.2, xthA`exodeoxyribonuclease III [EC:3.1.11.2]	ko03410//Base excision repair`Genetic Information Processing`Replication and repair	WP_180849213.1//exodeoxyribonuclease III	tr|A0A7H9EJM4|A0A7H9EJM4_9LACO//Exodeoxyribonuclease III {ECO:0000256|ARBA:ARBA00012115} EC=3.1.11.2 {ECO:0000256|ARBA:ARBA00012115} OS=Ligilactobacillus saerimneri ORFNames=GTO87_01100 {ECO:0000313|EMBL:QLL77345.1} PE=3	GO:0004519//endonuclease activity`molecular_function;GO:0008853//exodeoxyribonuclease III activity`molecular_function;GO:0006281//DNA repair`biological_process;GO:0003677//DNA binding`molecular_function	COG0708`Exonuclease III`Replication, recombination and repair	PF03372.26//Exo_endo_phos`Endonuclease/Exonuclease/phosphatase family	WP_180849213.1//exodeoxyribonuclease III	TIGR00195.1//exoDNase_III`JCVI: exodeoxyribonuclease III;TIGR00633.1//xth`JCVI: exodeoxyribonuclease III (xth) (Provisional)
ctg_00210	K18220//tetM, tetO`ribosomal protection tetracycline resistance protein	None	WP_027826901.1//TetM/TetW/TetO/TetS family tetracycline resistance ribosomal protection protein	tr|A0A0R1T8G5|A0A0R1T8G5_9LACO//Elongation factor g {ECO:0000313|EMBL:KRL73339.1} OS=Ligilactobacillus saerimneri DSM 16049 ORFNames=FC54_GL000711 {ECO:0000313|EMBL:KRL73339.1} PE=3	GO:0046677//response to antibiotic`biological_process;GO:0003746//translation elongation factor activity`molecular_function;GO:0003924//GTPase activity`molecular_function;GO:0005525//GTP binding`molecular_function	COG0480`Translation elongation factor EF-G, a GTPase`Translation, ribosomal structure and biogenesis	PF00009.30//GTP_EFTU`Elongation factor Tu GTP binding domain;PF01926.26//MMR_HSR1`50S ribosome-binding GTPase;PF03764.21//EFG_IV`Elongation factor G, domain IV;PF00679.27//EFG_C`Elongation factor G C-terminus	WP_027826901.1//TetM/TetW/TetO/TetS family tetracycline resistance ribosomal protection protein	TIGR00231.1//small_GTP`JCVI: GTP-binding protein;TIGR00484.1//EF-G`JCVI: elongation factor G
ctg_00211	K07483//K07483`transposase	None	WP_216543860.1//helix-turn-helix domain-containing protein	tr|A0A7H9EMH8|A0A7H9EMH8_9LACO//Helix-turn-helix domain-containing protein {ECO:0000313|EMBL:QLL78502.1} OS=Ligilactobacillus saerimneri ORFNames=GTO87_07850 {ECO:0000313|EMBL:QLL78502.1} PE=4	GO:0043565//sequence-specific DNA binding`molecular_function	COG2963`Transposase InsE and inactivated derivatives`Mobilome: prophages, transposons	PF13518.9//HTH_28`Helix-turn-helix domain	WP_216543860.1//helix-turn-helix domain-containing protein	None
ctg_00215	K01874//MARS, metG`methionyl-tRNA synthetase [EC:6.1.1.10]	ko00450//Selenocompound metabolism`Metabolism`Metabolism of other amino acids;ko00970//Aminoacyl-tRNA biosynthesis`Genetic Information Processing`Translation;ko01100//Metabolic pathways`Metabolism`Global and overview maps	WP_238333845.1//methionine--tRNA ligase	tr|M5J3Y5|M5J3Y5_9LACO//Methionine--tRNA ligase {ECO:0000256|HAMAP-Rule:MF_01228} EC=6.1.1.10 {ECO:0000256|HAMAP-Rule:MF_01228} Methionyl-tRNA synthetase {ECO:0000256|HAMAP-Rule:MF_01228} Short=MetRS {ECO:0000256|HAMAP-Rule:MF_01228} OS=Ligilactobacillus saerimneri 30a ORFNames=D271_07634 {ECO:0000313|EMBL:EKW98403.1} PE=3	GO:0005737//cytoplasm`cellular_component;GO:0004825//methionine-tRNA ligase activity`molecular_function;GO:0000049//tRNA binding`molecular_function;GO:0006431//methionyl-tRNA aminoacylation`biological_process;GO:0005524//ATP binding`molecular_function	COG0143`Methionyl-tRNA synthetase`Translation, ribosomal structure and biogenesis	PF09334.14//tRNA-synt_1g`tRNA synthetases class I (M);PF01406.22//tRNA-synt_1e`tRNA synthetases class I (C) catalytic domain;PF19303.2//Anticodon_3`Anticodon binding domain of methionyl tRNA ligase;PF08264.16//Anticodon_1`Anticodon-binding domain of tRNA ligase;PF01588.23//tRNA_bind`Putative tRNA binding domain	WP_238333845.1//methionine--tRNA ligase	TIGR00398.1//metG`JCVI: methionine--tRNA ligase;TIGR00399.1//metG_C_term`JCVI: methionine--tRNA ligase subunit beta;TIGR02222.1//chap_CsaA`JCVI: export-related chaperone CsaA
ctg_00216	K03424//tatD`TatD DNase family protein [EC:3.1.21.-]	None	WP_180849233.1//TatD family hydrolase	tr|A0A7H9EJ52|A0A7H9EJ52_9LACO//YchF/TatD family DNA exonuclease {ECO:0000313|EMBL:QLL77357.1} OS=Ligilactobacillus saerimneri ORFNames=GTO87_01180 {ECO:0000313|EMBL:QLL77357.1} PE=4	GO:0004536//deoxyribonuclease activity`molecular_function;GO:0004527//exonuclease activity`molecular_function	COG0084`3'->5' ssDNA/RNA exonuclease TatD`Cell motility	PF01026.24//TatD_DNase`TatD related DNase	WP_180849233.1//TatD family hydrolase	TIGR00010.1//TIGR00010`JCVI: YchF/TatD family DNA exonuclease
ctg_00217	K05985//rnmV`ribonuclease M5 [EC:3.1.26.8]	None	WP_180849235.1//ribonuclease M5	tr|A0A7H9EI28|A0A7H9EI28_9LACO//Ribonuclease M5 {ECO:0000256|HAMAP-Rule:MF_01469} EC=3.1.26.8 {ECO:0000256|HAMAP-Rule:MF_01469} RNase M5 {ECO:0000256|HAMAP-Rule:MF_01469} Ribosomal RNA terminal maturase M5 {ECO:0000256|HAMAP-Rule:MF_01469} OS=Ligilactobacillus saerimneri ORFNames=GTO87_01185 {ECO:0000313|EMBL:QLL77358.1} PE=3	GO:0005737//cytoplasm`cellular_component;GO:0043822//ribonuclease M5 activity`molecular_function;GO:0006364//rRNA processing`biological_process;GO:0019843//rRNA binding`molecular_function	COG1658`5S rRNA maturation ribonuclease M5, contains TOPRIM domain`Translation, ribosomal structure and biogenesis	PF01751.25//Toprim`Toprim domain;PF13331.9//DUF4093`Domain of unknown function (DUF4093)	WP_180849235.1//ribonuclease M5	TIGR00334.1//5S_RNA_mat_M5`JCVI: ribonuclease M5
ctg_00218	K02528//ksgA`16S rRNA (adenine1518-N6/adenine1519-N6)-dimethyltransferase [EC:2.1.1.182]	None	WP_009555606.1//16S rRNA (adenine(1518)-N(6)/adenine(1519)-N(6))-dimethyltransferase RsmA	tr|A0A0R1T077|A0A0R1T077_9LACO//Ribosomal RNA small subunit methyltransferase A {ECO:0000256|HAMAP-Rule:MF_00607} EC=2.1.1.182 {ECO:0000256|HAMAP-Rule:MF_00607} 16S rRNA (adenine(1518)-N(6)/adenine(1519)-N(6))-dimethyltransferase {ECO:0000256|HAMAP-Rule:MF_00607} 16S rRNA dimethyladenosine transferase {ECO:0000256|HAMAP-Rule:MF_00607} 16S rRNA dimethylase {ECO:0000256|HAMAP-Rule:MF_00607} S-adeno…	GO:0005737//cytoplasm`cellular_component;GO:0052908//16S rRNA (adenine(1518)-N(6)/adenine(1519)-N(6))-dimethyltransferase activity`molecular_function;GO:0003723//RNA binding`molecular_function	COG0030`16S rRNA A1518 and A1519 N6-dimethyltransferase RsmA/KsgA/DIM1 (may also have DNA glycosylase/AP lyase activity)`Translation, ribosomal structure and biogenesis	PF00398.23//RrnaAD`Ribosomal RNA adenine dimethylase	WP_009555606.1//16S rRNA (adenine(1518)-N(6)/adenine(1519)-N(6))-dimethyltransferase RsmA	TIGR00755.1//ksgA`JCVI: 16S rRNA (adenine(1518)-N(6)/adenine(1519)-N(6))-dimethyltransferase RsmA
ctg_00220	K00919//ispE`4-diphosphocytidyl-2-C-methyl-D-erythritol kinase [EC:2.7.1.148]	ko00900//Terpenoid backbone biosynthesis`Metabolism`Metabolism of terpenoids and polyketides;ko01100//Metabolic pathways`Metabolism`Global and overview maps;ko01110//Biosynthesis of secondary metabolites`Metabolism`Global and overview maps	WP_009555602.1//4-(cytidine 5'-diphospho)-2-C-methyl-D-erythritol kinase	tr|A0A0R1T6V9|A0A0R1T6V9_9LACO//4-diphosphocytidyl-2-C-methyl-D-erythritol kinase {ECO:0000256|HAMAP-Rule:MF_00061} Short=CMK {ECO:0000256|HAMAP-Rule:MF_00061} EC=2.7.1.148 {ECO:0000256|HAMAP-Rule:MF_00061} 4-(cytidine-5'-diphospho)-2-C-methyl-D-erythritol kinase {ECO:0000256|HAMAP-Rule:MF_00061} OS=Ligilactobacillus saerimneri DSM 16049 ORFNames=FC54_GL001218 {ECO:0000313|EMBL:KRL74666.1} PE=3	GO:0050515//4-(cytidine 5'-diphospho)-2-C-methyl-D-erythritol kinase activity`molecular_function;GO:0019288//isopentenyl diphosphate biosynthetic process, methylerythritol 4-phosphate pathway`biological_process;GO:0016114//terpenoid biosynthetic process`biological_process;GO:0005524//ATP binding`molecular_function	COG1947`4-diphosphocytidyl-2C-methyl-D-erythritol kinase`Lipid transport and metabolism	PF00288.29//GHMP_kinases_N`GHMP kinases N terminal domain;PF08544.16//GHMP_kinases_C`GHMP kinases C terminal	WP_009555602.1//4-(cytidine 5'-diphospho)-2-C-methyl-D-erythritol kinase	TIGR00154.1//ispE`JCVI: 4-(cytidine 5'-diphospho)-2-C-methyl-D-erythritol kinase;TIGR00191.1//thrB`JCVI: homoserine kinase;TIGR00549.1//mevalon_kin`JCVI: mevalonate kinase
ctg_00221	K09685//purR`HTH-type transcriptional regulator, purine operon repressor	None	WP_009555600.1//pur operon repressor	tr|A0A0R1T0U6|A0A0R1T0U6_9LACO//Pur operon repressor {ECO:0000256|ARBA:ARBA00018449} OS=Ligilactobacillus saerimneri DSM 16049 ORFNames=FC54_GL001217 {ECO:0000313|EMBL:KRL74665.1} PE=3	GO:0045892//negative regulation of transcription, DNA-templated`biological_process;GO:0009116//nucleoside metabolic process`biological_process;GO:0045982//negative regulation of purine nucleobase metabolic process`biological_process;GO:0003677//DNA binding`molecular_function	COG0503`Adenine/guanine phosphoribosyltransferase or related PRPP-binding protein`Nucleotide transport and metabolism	PF09182.13//PuR_N`Bacterial purine repressor, N-terminal;PF00156.30//Pribosyltran`Phosphoribosyl transferase domain	WP_009555600.1//pur operon repressor	TIGR01743.1//purR_Bsub`JCVI: pur operon repressor;TIGR00336.1//pyrE`JCVI: orotate phosphoribosyltransferase;TIGR01090.1//apt`JCVI: adenine phosphoribosyltransferase;TIGR01744.1//XPRTase`JCVI: xanthine phosphoribosyltransferase
ctg_00222	K04042//glmU`bifunctional UDP-N-acetylglucosamine pyrophosphorylase / glucosamine-1-phosphate N-acetyltransferase [EC:2.7.7.23 2.3.1.157]	ko00520//Amino sugar and nucleotide sugar metabolism`Metabolism`Carbohydrate metabolism;ko00541//O-Antigen nucleotide sugar biosynthesis`Metabolism`Glycan biosynthesis and metabolism;ko01100//Metabolic pathways`Metabolism`Global and overview maps;ko01250//Biosynthesis of nucleotide sugars`Metabolism`Global and overview maps	KRL74664.1//glucosamine-1-phosphate acetyltransferase UDP-N-acetylglucosamine pyrophosphorylase	tr|A0A0R1T8J9|A0A0R1T8J9_9LACO//Bifunctional protein GlmU {ECO:0000256|HAMAP-Rule:MF_01631} UDP-N-acetylglucosamine pyrophosphorylase {ECO:0000256|HAMAP-Rule:MF_01631} EC=2.7.7.23 {ECO:0000256|HAMAP-Rule:MF_01631} N-acetylglucosamine-1-phosphate uridyltransferase {ECO:0000256|HAMAP-Rule:MF_01631} Glucosamine-1-phosphate N-acetyltransferase {ECO:0000256|HAMAP-Rule:MF_01631} EC=2.3.1.157 {ECO:00002…	GO:0005737//cytoplasm`cellular_component;GO:0006048//UDP-N-acetylglucosamine biosynthetic process`biological_process;GO:0000902//cell morphogenesis`biological_process;GO:0019134//glucosamine-1-phosphate N-acetyltransferase activity`molecular_function;GO:0000287//magnesium ion binding`molecular_function;GO:0009245//lipid A biosynthetic process`biological_process;GO:0071555//cell wall organization`…	COG1207`Bifunctional protein GlmU, N-acetylglucosamine-1-phosphate-uridyltransferase/glucosamine-1-phosphate-acetyltransferase`Cell wall/membrane/envelope biogenesis	PF01128.22//IspD`2-C-methyl-D-erythritol 4-phosphate cytidylyltransferase;PF12804.10//NTP_transf_3`MobA-like NTP transferase domain;PF00483.26//NTP_transferase`Nucleotidyl transferase;PF00132.27//Hexapep`Bacterial transferase hexapeptide (six repeats)	WP_027826477.1//bifunctional UDP-N-acetylglucosamine diphosphorylase/glucosamine-1-phosphate N-acetyltransferase GlmU	TIGR03992.1//Arch_glmU`JCVI: UDP-N-acetylglucosamine diphosphorylase/glucosamine-1-phosphate N-acetyltransferase (Provisional);TIGR00453.1//ispD`JCVI: 2-C-methyl-D-erythritol 4-phosphate cytidylyltransferase;TIGR03310.1//matur_MocA_YgfJ`JCVI: molybdenum cofactor cytidylyltransferase;TIGR00454.1//TIGR00454`JCVI: TIGR00454 family protein;TIGR01208.1//rmlA_long`JCVI: glucose-1-phosphate thymidylyltr…
ctg_00223	K00948//PRPS, prsA`ribose-phosphate pyrophosphokinase [EC:2.7.6.1]	ko00030//Pentose phosphate pathway`Metabolism`Carbohydrate metabolism;ko00230//Purine metabolism`Metabolism`Nucleotide metabolism;ko01100//Metabolic pathways`Metabolism`Global and overview maps;ko01110//Biosynthesis of secondary metabolites`Metabolism`Global and overview maps;ko01120//Microbial metabolism in diverse environments`Metabolism`Global and overview maps;ko01200//Carbon metabolism`Metab…	WP_009555597.1//ribose-phosphate diphosphokinase	tr|A0A0R1T007|A0A0R1T007_9LACO//Ribose-phosphate pyrophosphokinase {ECO:0000256|HAMAP-Rule:MF_00583} Short=RPPK {ECO:0000256|HAMAP-Rule:MF_00583} EC=2.7.6.1 {ECO:0000256|HAMAP-Rule:MF_00583} 5-phospho-D-ribosyl alpha-1-diphosphate {ECO:0000256|HAMAP-Rule:MF_00583} Phosphoribosyl diphosphate synthase {ECO:0000256|HAMAP-Rule:MF_00583} Phosphoribosyl pyrophosphate synthase {ECO:0000256|HAMAP-Rule:MF…	GO:0005737//cytoplasm`cellular_component;GO:0016301//kinase activity`molecular_function;GO:0009156//ribonucleoside monophosphate biosynthetic process`biological_process;GO:0000287//magnesium ion binding`molecular_function;GO:0004749//ribose phosphate diphosphokinase activity`molecular_function;GO:0009165//nucleotide biosynthetic process`biological_process;GO:0009116//nucleoside metabolic process`…	COG0462`Phosphoribosylpyrophosphate synthetase`Nucleotide transport and metabolism	PF13793.9//Pribosyltran_N`N-terminal domain of ribose phosphate pyrophosphokinase;PF00156.30//Pribosyltran`Phosphoribosyl transferase domain;PF14572.9//Pribosyl_synth`Phosphoribosyl synthetase-associated domain	WP_009555597.1//ribose-phosphate diphosphokinase	TIGR01251.1//ribP_PPkin`JCVI: ribose-phosphate diphosphokinase
ctg_00224	K02564//nagB, GNPDA`glucosamine-6-phosphate deaminase [EC:3.5.99.6]	ko00520//Amino sugar and nucleotide sugar metabolism`Metabolism`Carbohydrate metabolism;ko01100//Metabolic pathways`Metabolism`Global and overview maps	WP_216543854.1//glucosamine-6-phosphate deaminase	tr|M5J715|M5J715_9LACO//Glucosamine-6-phosphate deaminase {ECO:0000256|HAMAP-Rule:MF_01241} EC=3.5.99.6 {ECO:0000256|HAMAP-Rule:MF_01241} GlcN6P deaminase {ECO:0000256|HAMAP-Rule:MF_01241} Short=GNPDA {ECO:0000256|HAMAP-Rule:MF_01241} Glucosamine-6-phosphate isomerase {ECO:0000256|HAMAP-Rule:MF_01241} OS=Ligilactobacillus saerimneri 30a ORFNames=D271_07589 {ECO:0000313|EMBL:EKW98394.1} PE=3	GO:0005737//cytoplasm`cellular_component;GO:0006044//N-acetylglucosamine metabolic process`biological_process;GO:0019262//N-acetylneuraminate catabolic process`biological_process;GO:0005975//carbohydrate metabolic process`biological_process;GO:0004342//glucosamine-6-phosphate deaminase activity`molecular_function	COG0363`6-phosphogluconolactonase/Glucosamine-6-phosphate isomerase/deaminase`Carbohydrate transport and metabolism	PF01182.23//Glucosamine_iso`Glucosamine-6-phosphate isomerases/6-phosphogluconolactonase	WP_216543854.1//glucosamine-6-phosphate deaminase	TIGR01198.1//pgl`JCVI: 6-phosphogluconolactonase;TIGR00502.1//nagB`JCVI: glucosamine-6-phosphate deaminase
ctg_00225	K07149//K07149`uncharacterized protein	None	WP_009555593.1//hypothetical protein	tr|A0A0R1T8H2|A0A0R1T8H2_9LACO//Uncharacterized protein {ECO:0000313|EMBL:KRL74661.1} OS=Ligilactobacillus saerimneri DSM 16049 ORFNames=FC54_GL001213 {ECO:0000313|EMBL:KRL74661.1} PE=4	GO:0016021//integral component of membrane`cellular_component	COG2364`Uncharacterized membrane protein YczE`Function unknown	None	WP_009555593.1//hypothetical protein	None
ctg_00227	K06221//dkgA`2,5-diketo-D-gluconate reductase A [EC:1.1.1.346]	None	QLL77369.1//aldo/keto reductase	tr|A0A7H9EIU3|A0A7H9EIU3_9LACO//Aldo/keto reductase {ECO:0000313|EMBL:QLL77369.1} OS=Ligilactobacillus saerimneri ORFNames=GTO87_01240 {ECO:0000313|EMBL:QLL77369.1} PE=4	GO:0047834//D-threo-aldose 1-dehydrogenase activity`molecular_function	COG0656`Aldo/keto reductase, related to diketogulonate reductase`Secondary metabolites biosynthesis, transport and catabolism	PF00248.24//Aldo_ket_red`Aldo/keto reductase family	WP_180849247.1//aldo/keto reductase	None
ctg_00229	K25307//wzb, etp`low molecular weight protein-tyrosine phosphatase [EC:3.1.3.48]	ko02020//Two-component system`Environmental Information Processing`Signal transduction	WP_027826481.1//low molecular weight phosphotyrosine protein phosphatase	tr|M5J709|M5J709_9LACO//Phosphotyrosine protein phosphatase {ECO:0000313|EMBL:EKW98389.1} OS=Ligilactobacillus saerimneri 30a ORFNames=D271_07564 {ECO:0000313|EMBL:EKW98389.1} PE=3	GO:0004725//protein tyrosine phosphatase activity`molecular_function	COG0394`Protein-tyrosine-phosphatase`Signal transduction mechanisms	PF01451.24//LMWPc`Low molecular weight phosphotyrosine protein phosphatase	WP_027826481.1//low molecular weight phosphotyrosine protein phosphatase	None
ctg_00230	K03524//birA`BirA family transcriptional regulator, biotin operon repressor / biotin---[acetyl-CoA-carboxylase] ligase [EC:6.3.4.15]	ko00780//Biotin metabolism`Metabolism`Metabolism of cofactors and vitamins;ko01100//Metabolic pathways`Metabolism`Global and overview maps	WP_027826482.1//biotin--[acetyl-CoA-carboxylase] ligase	tr|A0A0R1T005|A0A0R1T005_9LACO//Biotin--[biotin carboxyl-carrier protein] ligase {ECO:0000256|ARBA:ARBA00024227} EC=6.3.4.15 {ECO:0000256|ARBA:ARBA00024227} OS=Ligilactobacillus saerimneri DSM 16049 ORFNames=FC54_GL001208 {ECO:0000313|EMBL:KRL74656.1} PE=4	GO:0004077//biotin-[acetyl-CoA-carboxylase] ligase activity`molecular_function;GO:0009249//protein lipoylation`biological_process	COG0340`Biotin-(acetyl-CoA carboxylase) ligase`Coenzyme transport and metabolism	PF03099.22//BPL_LplA_LipB`Biotin/lipoate A/B protein ligase family;PF02237.20//BPL_C`Biotin protein ligase C terminal domain	WP_027826482.1//biotin--[acetyl-CoA-carboxylase] ligase	TIGR00121.1//birA_ligase`JCVI: biotin--[acetyl-CoA-carboxylase] ligase
ctg_00235	K02003//ABC.CD.A`putative ABC transport system ATP-binding protein;K02004//ABC.CD.P`putative ABC transport system permease protein	None	WP_009555571.1//ABC transporter ATP-binding protein/permease	tr|M5J3Y1|M5J3Y1_9LACO//ABC transporter ATP-binding protein {ECO:0000313|EMBL:EKW98383.1} OS=Ligilactobacillus saerimneri 30a ORFNames=D271_07534 {ECO:0000313|EMBL:EKW98383.1} PE=4	GO:0016021//integral component of membrane`cellular_component;GO:0046677//response to antibiotic`biological_process;GO:0022857//transmembrane transporter activity`molecular_function;GO:0005524//ATP binding`molecular_function;GO:0005886//plasma membrane`cellular_component	COG0577`ABC-type antimicrobial peptide transport system, permease component`Defense mechanisms	PF00005.30//ABC_tran`ABC transporter;PF12704.10//MacB_PCD`MacB-like periplasmic core domain;PF02687.24//FtsX`FtsX-like permease family	WP_009555571.1//ABC transporter ATP-binding protein/permease	TIGR02673.1//FtsE`JCVI: cell division ATP-binding protein FtsE;TIGR03265.1//PhnT2`JCVI: putative 2-aminoethylphosphonate ABC transporter ATP-binding protein;TIGR02211.1//LolD_lipo_ex`JCVI: lipoprotein-releasing ABC transporter ATP-binding protein LolD;TIGR02203.1//MsbA_lipidA`JCVI: lipid A export permease/ATP-binding protein MsbA;TIGR02315.1//ABC_phnC`JCVI: phosphonate ABC transporter ATP-binding…
ctg_00237	K01259//pip`proline iminopeptidase [EC:3.4.11.5]	ko00330//Arginine and proline metabolism`Metabolism`Amino acid metabolism;ko01100//Metabolic pathways`Metabolism`Global and overview maps	WP_027826489.1//proline iminopeptidase-family hydrolase	tr|A0A0R1T0T3|A0A0R1T0T3_9LACO//Proline iminopeptidase {ECO:0000256|ARBA:ARBA00021843, ECO:0000256|PIRNR:PIRNR005539} Short=PIP {ECO:0000256|PIRNR:PIRNR005539} EC=3.4.11.5 {ECO:0000256|ARBA:ARBA00012568, ECO:0000256|PIRNR:PIRNR005539} Prolyl aminopeptidase {ECO:0000256|ARBA:ARBA00017199, ECO:0000256|PIRNR:PIRNR005539} OS=Ligilactobacillus saerimneri DSM 16049 ORFNames=FC54_GL001201 {ECO:0000313|E…	GO:0004177//aminopeptidase activity`molecular_function;GO:0031975//envelope`cellular_component	COG2267`Lysophospholipase, alpha-beta hydrolase superfamily`Lipid transport and metabolism	PF12146.11//Hydrolase_4`Serine aminopeptidase, S33;PF00561.23//Abhydrolase_1`alpha/beta hydrolase fold;PF12697.10//Abhydrolase_6`Alpha/beta hydrolase family	WP_027826489.1//proline iminopeptidase-family hydrolase	TIGR01249.1//pro_imino_pep_1`JCVI: prolyl aminopeptidase;TIGR01250.1//pro_imino_pep_2`JCVI: proline iminopeptidase-family hydrolase;TIGR02427.1//protocat_pcaD`JCVI: 3-oxoadipate enol-lactonase;TIGR03611.1//RutD`JCVI: pyrimidine utilization protein D;TIGR02240.1//PHA_depoly_arom`JCVI: poly(3-hydroxyalkanoate) depolymerase;TIGR03695.1//menH_SHCHC`JCVI: 2-succinyl-6-hydroxy-2,4-cyclohexadiene-1-carb…
ctg_00238	K06885//K06885`uncharacterized protein	None	EKW98380.1//hydrolase	tr|M5J5N9|M5J5N9_9LACO//Hydrolase {ECO:0000313|EMBL:EKW98380.1} OS=Ligilactobacillus saerimneri 30a ORFNames=D271_07519 {ECO:0000313|EMBL:EKW98380.1} PE=4	GO:0016787//hydrolase activity`molecular_function	COG1078`HD superfamily phosphohydrolase`General function prediction only	PF01966.25//HD`HD domain	WP_040534032.1//HD domain-containing protein	None
ctg_01239	K03043//rpoB`DNA-directed RNA polymerase subunit beta [EC:2.7.7.6]	ko03020//RNA polymerase`Genetic Information Processing`Transcription	WP_155824490.1//DNA-directed RNA polymerase subunit beta	tr|A0A0R1T2C9|A0A0R1T2C9_9LACO//DNA-directed RNA polymerase subunit beta {ECO:0000256|HAMAP-Rule:MF_01321, ECO:0000256|RuleBase:RU363031} Short=RNAP subunit beta {ECO:0000256|HAMAP-Rule:MF_01321} EC=2.7.7.6 {ECO:0000256|HAMAP-Rule:MF_01321, ECO:0000256|RuleBase:RU363031} RNA polymerase subunit beta {ECO:0000256|HAMAP-Rule:MF_01321} Transcriptase subunit beta {ECO:0000256|HAMAP-Rule:MF_01321} OS=L…	GO:0003899//DNA-directed 5'-3' RNA polymerase activity`molecular_function;GO:0032549//ribonucleoside binding`molecular_function;GO:0006351//transcription, DNA-templated`biological_process;GO:0003677//DNA binding`molecular_function	COG0085`DNA-directed RNA polymerase, beta subunit/140 kD subunit`Transcription	PF04563.18//RNA_pol_Rpb2_1`RNA polymerase beta subunit;PF04561.17//RNA_pol_Rpb2_2`RNA polymerase Rpb2, domain 2;PF04565.19//RNA_pol_Rpb2_3`RNA polymerase Rpb2, domain 3;PF10385.12//RNA_pol_Rpb2_45`RNA polymerase beta subunit external 1 domain;PF00562.31//RNA_pol_Rpb2_6`RNA polymerase Rpb2, domain 6;PF04560.23//RNA_pol_Rpb2_7`RNA polymerase Rpb2, domain 7	WP_155824490.1//DNA-directed RNA polymerase subunit beta	TIGR02013.1//rpoB`JCVI: DNA-directed RNA polymerase subunit beta;TIGR03670.1//rpoB_arch`JCVI: DNA-directed RNA polymerase subunit B
ctg_01241	K03696//clpC`ATP-dependent Clp protease ATP-binding subunit ClpC	None	WP_009550885.1//ATP-dependent Clp protease ATP-binding subunit	tr|M5J5N1|M5J5N1_9LACO//ATP-binding Clp protease subunit {ECO:0000313|EMBL:EKW99861.1} OS=Ligilactobacillus saerimneri 30a ORFNames=D271_00500 {ECO:0000313|EMBL:EKW99861.1} PE=3	GO:0008233//peptidase activity`molecular_function;GO:0016887//ATP hydrolysis activity`molecular_function;GO:0005524//ATP binding`molecular_function	COG0542`ATP-dependent Clp protease, ATP-binding subunit ClpA`Posttranslational modification, protein turnover, chaperones	PF02861.23//Clp_N`Clp amino terminal domain, pathogenicity island component;PF02861.23//Clp_N`Clp amino terminal domain, pathogenicity island component;PF00004.32//AAA`ATPase family associated with various cellular activities (AAA);PF17871.4//AAA_lid_9`AAA lid domain;PF07724.17//AAA_2`AAA domain (Cdc48 subfamily);PF00158.29//Sigma54_activat`Sigma-54 interaction domain;PF07728.17//AAA_5`AAA domain…	WP_009550885.1//ATP-dependent Clp protease ATP-binding subunit	TIGR03346.1//chaperone_ClpB`JCVI: ATP-dependent chaperone ClpB;TIGR02639.1//ClpA`JCVI: ATP-dependent Clp protease ATP-binding subunit ClpA;TIGR03345.1//VI_ClpV1`JCVI: type VI secretion system ATPase TssH;TIGR03922.1//T7SS_EccA`JCVI: type VII secretion AAA-ATPase EccA;TIGR03346.1//chaperone_ClpB`JCVI: ATP-dependent chaperone ClpB;TIGR03345.1//VI_ClpV1`JCVI: type VI secretion system ATPase TssH;TIG…
ctg_01242	K03708//ctsR`transcriptional regulator of stress and heat shock response	None	WP_009550887.1//CtsR family transcriptional regulator	tr|A0A0R1T6L9|A0A0R1T6L9_9LACO//Transcriptional regulator CtsR {ECO:0000256|ARBA:ARBA00014129, ECO:0000256|PIRNR:PIRNR010607} OS=Ligilactobacillus saerimneri DSM 16049 ORFNames=FC54_GL001552 {ECO:0000313|EMBL:KRL74242.1} PE=3	GO:0006355//regulation of transcription, DNA-templated`biological_process;GO:0003677//DNA binding`molecular_function	COG4463`Transcriptional regulator CtsR`Transcription	PF05848.14//CtsR`CtsR N-terminal HTH domain;PF17727.4//CtsR_C`CtsR C-terminal dimerization domain	WP_009550887.1//CtsR family transcriptional regulator	None
ctg_01244	K07482//K07482`transposase, IS30 family	None	WP_003709292.1//MULTISPECIES: IS30 family transposase	tr|A0A222W3Y8|A0A222W3Y8_9LACO//IS30 family transposase {ECO:0000313|EMBL:NME43260.1} Integrase {ECO:0000313|EMBL:ASR40887.1} OS=Ligilactobacillus agilis {ECO:0000313|EMBL:NME43260.1} PE=4	GO:0015074//DNA integration`biological_process;GO:0003676//nucleic acid binding`molecular_function	COG2826`Transposase and inactivated derivatives, IS30 family`Mobilome: prophages, transposons	PF13936.9//HTH_38`Helix-turn-helix domain	WP_003709292.1//MULTISPECIES: IS30 family transposase	None
ctg_01259	K01866//YARS, tyrS`tyrosyl-tRNA synthetase [EC:6.1.1.1]	ko00970//Aminoacyl-tRNA biosynthesis`Genetic Information Processing`Translation	WP_009551995.1//tyrosine--tRNA ligase	tr|M5J804|M5J804_9LACO//Tyrosine--tRNA ligase {ECO:0000256|HAMAP-Rule:MF_02006} EC=6.1.1.1 {ECO:0000256|HAMAP-Rule:MF_02006} Tyrosyl-tRNA synthetase {ECO:0000256|HAMAP-Rule:MF_02006} Short=TyrRS {ECO:0000256|HAMAP-Rule:MF_02006} OS=Ligilactobacillus saerimneri 30a ORFNames=D271_01869 {ECO:0000313|EMBL:EKW99419.1} PE=3	GO:0005737//cytoplasm`cellular_component;GO:0004831//tyrosine-tRNA ligase activity`molecular_function;GO:0003723//RNA binding`molecular_function;GO:0005524//ATP binding`molecular_function;GO:0006437//tyrosyl-tRNA aminoacylation`biological_process	COG0162`Tyrosyl-tRNA synthetase`Translation, ribosomal structure and biogenesis	PF00579.28//tRNA-synt_1b`tRNA synthetases class I (W and Y);PF01479.28//S4`S4 domain	WP_009551995.1//tyrosine--tRNA ligase	TIGR00234.1//tyrS`JCVI: tyrosine--tRNA ligase
ctg_01261	K09825//perR`Fur family transcriptional regulator, peroxide stress response regulator;K03711//fur, zur, furB`Fur family transcriptional regulator, ferric uptake regulator	None	WP_009551997.1//transcriptional repressor	tr|A0A0R1STP5|A0A0R1STP5_9LACO//Ferric uptake regulation protein {ECO:0000313|EMBL:KRL72241.1} OS=Ligilactobacillus saerimneri DSM 16049 ORFNames=FC54_GL001161 {ECO:0000313|EMBL:KRL72241.1} PE=3	GO:0003700//DNA-binding transcription factor activity`molecular_function	COG0735`Fe2+ or Zn2+ uptake regulation protein Fur/Zur`Inorganic ion transport and metabolism	PF01475.22//FUR`Ferric uptake regulator family	WP_009551997.1//transcriptional repressor	None
ctg_01262	K07038//K07038`inner membrane protein	None	WP_180848623.1//metal-dependent hydrolase	tr|A0A7H9EM71|A0A7H9EM71_9LACO//Metal-dependent hydrolase {ECO:0000313|EMBL:QLL78419.1} OS=Ligilactobacillus saerimneri ORFNames=GTO87_07420 {ECO:0000313|EMBL:QLL78419.1} PE=4	GO:0016787//hydrolase activity`molecular_function;GO:0016021//integral component of membrane`cellular_component	COG1988`Membrane-bound metal-dependent hydrolase YbcI, DUF457 family`General function prediction only	PF04307.17//YdjM`LexA-binding, inner membrane-associated putative hydrolase	WP_180848623.1//metal-dependent hydrolase	None
ctg_01263	K03546//sbcC, rad50`DNA repair protein SbcC/Rad50	None	WP_216542866.1//SMC family ATPase	tr|A0A0R1STC5|A0A0R1STC5_9LACO//AAA_23 domain-containing protein {ECO:0000259|Pfam:PF13476} OS=Ligilactobacillus saerimneri DSM 16049 ORFNames=FC54_GL001159 {ECO:0000313|EMBL:KRL72239.1} PE=4	None	COG0419`DNA repair exonuclease SbcCD ATPase subunit`Replication, recombination and repair	PF13476.9//AAA_23`AAA domain;PF13555.9//AAA_29`P-loop containing region of AAA domain;PF13558.9//SbcC_Walker_B`SbcC/RAD50-like, Walker B motif	WP_216542866.1//SMC family ATPase	TIGR00618.1//sbcc`JCVI: exonuclease subunit SbcC
ctg_01264	K03547//sbcD, mre11`DNA repair protein SbcD/Mre11	None	WP_009552005.1//exonuclease SbcCD subunit D	tr|A0A0R1SV68|A0A0R1SV68_9LACO//Nuclease SbcCD subunit D {ECO:0000256|ARBA:ARBA00013365, ECO:0000256|RuleBase:RU363069} OS=Ligilactobacillus saerimneri DSM 16049 ORFNames=FC54_GL001158 {ECO:0000313|EMBL:KRL72238.1} PE=3	GO:0006310//DNA recombination`biological_process;GO:0004519//endonuclease activity`molecular_function;GO:0008408//3'-5' exonuclease activity`molecular_function;GO:0006260//DNA replication`biological_process	COG0420`DNA repair exonuclease SbcCD nuclease subunit`Replication, recombination and repair	PF00149.31//Metallophos`Calcineurin-like phosphoesterase;PF12850.10//Metallophos_2`Calcineurin-like phosphoesterase superfamily domain;PF12320.11//SbcD_C`Type 5 capsule protein repressor C-terminal domain	WP_009552005.1//exonuclease SbcCD subunit D	TIGR00619.1//sbcd`JCVI: exonuclease subunit SbcD;TIGR04123.1//P_estr_lig_assc`JCVI: ligase-associated DNA damage response endonuclease PdeM
ctg_01270	K07029//dagK`diacylglycerol kinase (ATP) [EC:2.7.1.107]	ko00561//Glycerolipid metabolism`Metabolism`Lipid metabolism;ko00564//Glycerophospholipid metabolism`Metabolism`Lipid metabolism;ko01100//Metabolic pathways`Metabolism`Global and overview maps;ko01110//Biosynthesis of secondary metabolites`Metabolism`Global and overview maps	WP_216542876.1//diacylglycerol kinase family lipid kinase	tr|M5J806|M5J806_9LACO//DAGKc domain-containing protein {ECO:0000259|PROSITE:PS50146} OS=Ligilactobacillus saerimneri 30a ORFNames=D271_01919 {ECO:0000313|EMBL:EKW99429.1} PE=3	GO:0003951//NAD+ kinase activity`molecular_function	COG1597`Phosphatidylglycerol kinase, diacylglycerol kinase family`Lipid transport and metabolism;COG1597`Phosphatidylglycerol kinase, diacylglycerol kinase family`General function prediction only	PF00781.27//DAGK_cat`Diacylglycerol kinase catalytic domain;PF19279.2//YegS_C`YegS C-terminal NAD kinase beta sandwich-like domain	WP_216542876.1//diacylglycerol kinase family lipid kinase	TIGR00147.1//TIGR00147`JCVI: YegS/Rv2252/BmrU family lipid kinase;TIGR03702.1//lip_kinase_YegS`JCVI: lipid kinase YegS
ctg_01274	K02003//ABC.CD.A`putative ABC transport system ATP-binding protein	None	WP_180848635.1//ABC transporter ATP-binding protein	tr|A0A7H9ELR6|A0A7H9ELR6_9LACO//ATP-binding cassette domain-containing protein {ECO:0000313|EMBL:QLL78431.1} OS=Ligilactobacillus saerimneri ORFNames=GTO87_07480 {ECO:0000313|EMBL:QLL78431.1} PE=4	GO:0022857//transmembrane transporter activity`molecular_function;GO:0005524//ATP binding`molecular_function	COG1136`ABC-type lipoprotein export system, ATPase component`Cell wall/membrane/envelope biogenesis	PF00005.30//ABC_tran`ABC transporter	WP_180848635.1//ABC transporter ATP-binding protein	TIGR03269.1//met_CoM_red_A2`JCVI: methyl coenzyme M reductase system, component A2;TIGR02323.1//CP_lyasePhnK`JCVI: phosphonate C-P lyase system protein PhnK;TIGR02315.1//ABC_phnC`JCVI: phosphonate ABC transporter ATP-binding protein;TIGR03265.1//PhnT2`JCVI: putative 2-aminoethylphosphonate ABC transporter ATP-binding protein;TIGR02314.1//ABC_MetN`JCVI: methionine ABC transporter ATP-binding prote…
ctg_01275	K07150//K07150`uncharacterized protein	None	EKW99434.1//membrane protein	tr|M5J807|M5J807_9LACO//Membrane protein {ECO:0000313|EMBL:EKW99434.1} OS=Ligilactobacillus saerimneri 30a ORFNames=D271_01944 {ECO:0000313|EMBL:EKW99434.1} PE=4	GO:0016021//integral component of membrane`cellular_component	COG1811`Uncharacterized membrane protein YqgA, affects biofilm formation`Function unknown	PF04474.15//DUF554`Protein of unknown function (DUF554)	WP_100222907.1//DUF554 domain-containing protein	None
ctg_01276	K01809//manA, MPI`mannose-6-phosphate isomerase [EC:5.3.1.8]	ko00051//Fructose and mannose metabolism`Metabolism`Carbohydrate metabolism;ko00520//Amino sugar and nucleotide sugar metabolism`Metabolism`Carbohydrate metabolism;ko00541//O-Antigen nucleotide sugar biosynthesis`Metabolism`Glycan biosynthesis and metabolism;ko01100//Metabolic pathways`Metabolism`Global and overview maps;ko01110//Biosynthesis of secondary metabolites`Metabolism`Global and overvie…	WP_027826743.1//mannose-6-phosphate isomerase, class I	tr|A0A0R1SY72|A0A0R1SY72_9LACO//Mannose-6-phosphate isomerase {ECO:0000256|ARBA:ARBA00011956, ECO:0000256|PIRNR:PIRNR036894} EC=5.3.1.8 {ECO:0000256|ARBA:ARBA00011956, ECO:0000256|PIRNR:PIRNR036894} OS=Ligilactobacillus saerimneri DSM 16049 ORFNames=FC54_GL000378 {ECO:0000313|EMBL:KRL73873.1} PE=3	GO:0005975//carbohydrate metabolic process`biological_process;GO:0004476//mannose-6-phosphate isomerase activity`molecular_function;GO:0008270//zinc ion binding`molecular_function	COG1482`Mannose-6-phosphate isomerase, class I`Carbohydrate transport and metabolism	PF20511.1//PMI_typeI_cat`Phosphomannose isomerase type I, catalytic domain	WP_027826743.1//mannose-6-phosphate isomerase, class I	TIGR00218.1//manA`JCVI: mannose-6-phosphate isomerase, class I
ctg_01277	K07097//K07097`uncharacterized protein	None	WP_216542890.1//phosphoesterase	tr|A0A7H9EL76|A0A7H9EL76_9LACO//Phosphoesterase {ECO:0000313|EMBL:QLL78434.1} OS=Ligilactobacillus saerimneri ORFNames=GTO87_07495 {ECO:0000313|EMBL:QLL78434.1} PE=4	None	COG2404`Oligoribonuclease NrnA/c-di-AMP phosphodiesterase DhhP, DHH superfamily`Translation, ribosomal structure and biogenesis;COG2404`Oligoribonuclease NrnA/c-di-AMP phosphodiesterase DhhP, DHH superfamily`Signal transduction mechanisms	None	WP_216542890.1//phosphoesterase	None
ctg_01278	K08161//mdtG`MFS transporter, DHA1 family, multidrug resistance protein	None	WP_009552029.1//MFS transporter	tr|M5J785|M5J785_9LACO//Multidrug resistance efflux pump {ECO:0000313|EMBL:EKW99437.1} OS=Ligilactobacillus saerimneri 30a ORFNames=D271_01959 {ECO:0000313|EMBL:EKW99437.1} PE=4	GO:0016021//integral component of membrane`cellular_component;GO:0022857//transmembrane transporter activity`molecular_function;GO:0005886//plasma membrane`cellular_component	COG0477`MFS family permease, includes anhydromuropeptide permease AmpG`Carbohydrate transport and metabolism;COG0477`MFS family permease, includes anhydromuropeptide permease AmpG`Amino acid transport and metabolism;COG0477`MFS family permease, includes anhydromuropeptide permease AmpG`Inorganic ion transport and metabolism;COG0477`MFS family permease, includes anhydromuropeptide permease AmpG`Ge…	PF07690.19//MFS_1`Major Facilitator Superfamily;PF07690.19//MFS_1`Major Facilitator Superfamily	WP_009552029.1//MFS transporter	TIGR00900.1//2A0121`JCVI: H+ Antiporter protein (Provisional);TIGR00899.1//2A0120`JCVI: sugar efflux transporter;TIGR00881.1//2A0104`JCVI: phosphoglycerate transporter protein PgtP;TIGR00880.1//2_A_01_02`JCVI: multidrug resistance protein (Provisional);TIGR00881.1//2A0104`JCVI: phosphoglycerate transporter protein PgtP;TIGR00893.1//2A0114`JCVI: D-galactonate transporter;TIGR00880.1//2_A_01_02`JCV…
ctg_01279	K01512//acyP`acylphosphatase [EC:3.6.1.7]	ko00620//Pyruvate metabolism`Metabolism`Carbohydrate metabolism;ko00627//Aminobenzoate degradation`Metabolism`Xenobiotics biodegradation and metabolism;ko01100//Metabolic pathways`Metabolism`Global and overview maps;ko01120//Microbial metabolism in diverse environments`Metabolism`Global and overview maps	WP_009552031.1//acylphosphatase	tr|M5J4S0|M5J4S0_9LACO//Acylphosphatase {ECO:0000256|ARBA:ARBA00015991, ECO:0000256|PROSITE-ProRule:PRU00520} EC=3.6.1.7 {ECO:0000256|ARBA:ARBA00012150, ECO:0000256|PROSITE-ProRule:PRU00520} OS=Ligilactobacillus saerimneri 30a ORFNames=D271_01964 {ECO:0000313|EMBL:EKW99438.1} PE=3	GO:0003998//acylphosphatase activity`molecular_function	COG1254`Acylphosphatase`Energy production and conversion	PF00708.21//Acylphosphatase`Acylphosphatase	WP_009552031.1//acylphosphatase	None
ctg_01280	K01462//PDF, def`peptide deformylase [EC:3.5.1.88]	None	WP_009552033.1//peptide deformylase	tr|M5J808|M5J808_9LACO//Peptide deformylase {ECO:0000313|EMBL:EKW99439.1} OS=Ligilactobacillus saerimneri 30a ORFNames=D271_01969 {ECO:0000313|EMBL:EKW99439.1} PE=3	GO:0042586//peptide deformylase activity`molecular_function	COG0242`Peptide deformylase`Translation, ribosomal structure and biogenesis	PF01327.24//Pep_deformylase`Polypeptide deformylase	WP_009552033.1//peptide deformylase	TIGR00079.1//pept_deformyl`JCVI: peptide deformylase
ctg_01282	K11065//tpx`thioredoxin-dependent peroxiredoxin [EC:1.11.1.24]	None	WP_009552037.1//thiol peroxidase	tr|M5J5E7|M5J5E7_9LACO//AhpC/TSA family protein {ECO:0000313|EMBL:EKW99441.1} OS=Ligilactobacillus saerimneri 30a ORFNames=D271_01979 {ECO:0000313|EMBL:EKW99441.1} PE=4	GO:0008379//thioredoxin peroxidase activity`molecular_function	COG2077`Peroxiredoxin`Posttranslational modification, protein turnover, chaperones	PF00578.24//AhpC-TSA`AhpC/TSA family;PF08534.13//Redoxin`Redoxin	WP_009552037.1//thiol peroxidase	TIGR03137.1//AhpC`JCVI: peroxiredoxin
ctg_01283	K08234//yaeR`glyoxylase I family protein	None	WP_009552039.1//VOC family protein	tr|M5J787|M5J787_9LACO//Glyoxylase {ECO:0000313|EMBL:EKW99442.1} OS=Ligilactobacillus saerimneri 30a ORFNames=D271_01984 {ECO:0000313|EMBL:EKW99442.1} PE=4	None	COG0346`Catechol 2,3-dioxygenase or related enzyme, vicinal oxygen chelate (VOC) family`Secondary metabolites biosynthesis, transport and catabolism	PF00903.28//Glyoxalase`Glyoxalase/Bleomycin resistance protein/Dioxygenase superfamily	WP_009552039.1//VOC family protein	None
ctg_01285	K19224//lytE, cwlF`peptidoglycan DL-endopeptidase LytE [EC:3.4.-.-];K21471//cwlO`peptidoglycan DL-endopeptidase CwlO [EC:3.4.-.-]	None	WP_009552043.1//C40 family peptidase	tr|M5J809|M5J809_9LACO//Uncharacterized protein {ECO:0000313|EMBL:EKW99444.1} OS=Ligilactobacillus saerimneri 30a ORFNames=D271_01994 {ECO:0000313|EMBL:EKW99444.1} PE=3	None	COG0791`Cell wall-associated hydrolase, NlpC_P60 family`Cell wall/membrane/envelope biogenesis	PF01476.23//LysM`LysM domain;PF01476.23//LysM`LysM domain;PF00877.22//NLPC_P60`NlpC/P60 family	WP_009552043.1//C40 family peptidase	TIGR02899.1//spore_safA`JCVI: SafA/ExsA family spore coat assembly protein;TIGR02899.1//spore_safA`JCVI: SafA/ExsA family spore coat assembly protein
ctg_01286	K00133//asd`aspartate-semialdehyde dehydrogenase [EC:1.2.1.11]	ko00260//Glycine, serine and threonine metabolism`Metabolism`Amino acid metabolism;ko00261//Monobactam biosynthesis`Metabolism`Biosynthesis of other secondary metabolites;ko00270//Cysteine and methionine metabolism`Metabolism`Amino acid metabolism;ko00300//Lysine biosynthesis`Metabolism`Amino acid metabolism;ko01100//Metabolic pathways`Metabolism`Global and overview maps;ko01110//Biosynthesis of …	WP_009552045.1//aspartate-semialdehyde dehydrogenase	tr|M5J6J5|M5J6J5_9LACO//Aspartate-semialdehyde dehydrogenase {ECO:0000313|EMBL:EKW99445.1} EC=1.2.1.11 {ECO:0000313|EMBL:EKW99445.1} OS=Ligilactobacillus saerimneri 30a ORFNames=D271_01999 {ECO:0000313|EMBL:EKW99445.1} PE=4	GO:0051287//NAD binding`molecular_function;GO:0050661//NADP binding`molecular_function;GO:0004073//aspartate-semialdehyde dehydrogenase activity`molecular_function;GO:0046983//protein dimerization activity`molecular_function;GO:0008652//cellular amino acid biosynthetic process`biological_process	COG0136`Aspartate-semialdehyde dehydrogenase`Amino acid transport and metabolism	PF01118.27//Semialdhyde_dh`Semialdehyde dehydrogenase, NAD binding domain;PF02774.21//Semialdhyde_dhC`Semialdehyde dehydrogenase, dimerisation domain	WP_009552045.1//aspartate-semialdehyde dehydrogenase	TIGR00978.1//asd_EA`JCVI: aspartate-semialdehyde dehydrogenase;TIGR01296.1//asd_B`JCVI: aspartate-semialdehyde dehydrogenase
ctg_01287	K10036//glnH`glutamine transport system substrate-binding protein;K10037//glnP`glutamine transport system permease protein;K02029//ABC.PA.P`polar amino acid transport system permease protein;K02030//ABC.PA.S`polar amino acid transport system substrate-binding protein	ko02010//ABC transporters`Environmental Information Processing`Membrane transport;ko02010//ABC transporters`Environmental Information Processing`Membrane transport	QLL78443.1//ABC transporter permease subunit	tr|A0A7H9EL46|A0A7H9EL46_9LACO//ABC transporter permease subunit {ECO:0000313|EMBL:QLL78443.1} OS=Ligilactobacillus saerimneri ORFNames=GTO87_07545 {ECO:0000313|EMBL:QLL78443.1} PE=3	GO:0043190//ATP-binding cassette (ABC) transporter complex`cellular_component;GO:0022857//transmembrane transporter activity`molecular_function;GO:0006865//amino acid transport`biological_process	COG0765`ABC-type amino acid transport system, permease component`Amino acid transport and metabolism	PF00497.23//SBP_bac_3`Bacterial extracellular solute-binding proteins, family 3;PF10613.12//Lig_chan-Glu_bd`Ligated ion channel L-glutamate- and glycine-binding site;PF00528.25//BPD_transp_1`Binding-protein-dependent transport system inner membrane component	WP_027826732.1//ABC transporter substrate-binding protein/permease	TIGR01096.1//3A0103s03R`JCVI: lysine/arginine/ornithine ABC transporter substrate-binding protein;TIGR04262.1//orph_peri_GRRM`JCVI: extracellular substrate binding-like orphan protein GrrP;TIGR01097.1//PhnE`JCVI: phosphonate ABC transporter, permease protein PhnE;TIGR01726.1//HEQRo_perm_3TM`JCVI: ABC transporter permease subunit;TIGR03003.1//ectoine_ehuD`JCVI: ectoine/hydroxyectoine ABC transport…
ctg_01288	K02028//ABC.PA.A`polar amino acid transport system ATP-binding protein [EC:7.4.2.1];K10038//glnQ`glutamine transport system ATP-binding protein [EC:7.4.2.1]	ko02010//ABC transporters`Environmental Information Processing`Membrane transport	WP_027826731.1//amino acid ABC transporter ATP-binding protein	tr|A0A0R1T1F0|A0A0R1T1F0_9LACO//Arginine ABC transporter, ATP-binding protein ArtM {ECO:0000313|EMBL:KRL73860.1} OS=Ligilactobacillus saerimneri DSM 16049 ORFNames=FC54_GL000365 {ECO:0000313|EMBL:KRL73860.1} PE=4	GO:0015424//ABC-type amino acid transporter activity`molecular_function;GO:0005524//ATP binding`molecular_function	COG1126`ABC-type polar amino acid transport system, ATPase component`Amino acid transport and metabolism	PF00005.30//ABC_tran`ABC transporter;PF02463.22//SMC_N`RecF/RecN/SMC N terminal domain	WP_027826731.1//amino acid ABC transporter ATP-binding protein	TIGR02857.1//CydD`JCVI: thiol reductant ABC exporter subunit CydD;TIGR02868.1//CydC`JCVI: thiol reductant ABC exporter subunit CydC;TIGR00955.1//3a01204`JCVI: pigment precursor permease;TIGR03265.1//PhnT2`JCVI: putative 2-aminoethylphosphonate ABC transporter ATP-binding protein;TIGR02673.1//FtsE`JCVI: cell division ATP-binding protein FtsE;TIGR02315.1//ABC_phnC`JCVI: phosphonate ABC transporter …
ctg_01289	K07816//E2.7.6.5`GTP pyrophosphokinase [EC:2.7.6.5]	ko00230//Purine metabolism`Metabolism`Nucleotide metabolism;ko01100//Metabolic pathways`Metabolism`Global and overview maps	WP_027826730.1//GTP pyrophosphokinase	tr|A0A0R1T618|A0A0R1T618_9LACO//Gtp-pyrophosphokinase {ECO:0000313|EMBL:KRL73859.1} OS=Ligilactobacillus saerimneri DSM 16049 ORFNames=FC54_GL000364 {ECO:0000313|EMBL:KRL73859.1} PE=4	GO:0008033//tRNA processing`biological_process;GO:0046872//metal ion binding`molecular_function;GO:0016301//kinase activity`molecular_function;GO:0015970//guanosine tetraphosphate biosynthetic process`biological_process;GO:0000166//nucleotide binding`molecular_function	COG2357`ppGpp synthetase catalytic domain (RelA/SpoT-type nucleotidyltranferase)`Nucleotide transport and metabolism;COG2357`ppGpp synthetase catalytic domain (RelA/SpoT-type nucleotidyltranferase)`Signal transduction mechanisms	PF04607.20//RelA_SpoT`Region found in RelA / SpoT proteins	WP_027826730.1//GTP pyrophosphokinase	None
ctg_01291	K14982//ciaH`two-component system, OmpR family, sensor histidine kinase CiaH [EC:2.7.13.3]	ko02020//Two-component system`Environmental Information Processing`Signal transduction;ko02024//Quorum sensing`Cellular Processes`Cellular community - prokaryotes	WP_027826728.1//HAMP domain-containing histidine kinase	tr|M5J6J7|M5J6J7_9LACO//Histidine kinase {ECO:0000256|ARBA:ARBA00012438} EC=2.7.13.3 {ECO:0000256|ARBA:ARBA00012438} OS=Ligilactobacillus saerimneri 30a ORFNames=D271_02024 {ECO:0000313|EMBL:EKW99450.1} PE=4	GO:0000155//phosphorelay sensor kinase activity`molecular_function;GO:0016021//integral component of membrane`cellular_component	COG0642`Signal transduction histidine kinase`Signal transduction mechanisms	PF00512.28//HisKA`His Kinase A (phospho-acceptor) domain;PF02518.29//HATPase_c`Histidine kinase-, DNA gyrase B-, and HSP90-like ATPase;PF14501.9//HATPase_c_5`GHKL domain	WP_027826728.1//HAMP domain-containing histidine kinase	TIGR02966.1//phoR_proteo`JCVI: phosphate regulon sensor histidine kinase PhoR;TIGR01386.1//cztS_silS_copS`JCVI: heavy metal sensor histidine kinase
ctg_01292	K01486//ade`adenine deaminase [EC:3.5.4.2]	ko00230//Purine metabolism`Metabolism`Nucleotide metabolism;ko01100//Metabolic pathways`Metabolism`Global and overview maps;ko01232//Nucleotide metabolism`Metabolism`Global and overview maps	WP_009552057.1//amidohydrolase family protein	tr|A0A0R1SXX7|A0A0R1SXX7_9LACO//Adenine deaminase {ECO:0000256|ARBA:ARBA00012782, ECO:0000256|HAMAP-Rule:MF_01518} Short=Adenase {ECO:0000256|HAMAP-Rule:MF_01518} Short=Adenine aminase {ECO:0000256|HAMAP-Rule:MF_01518} EC=3.5.4.2 {ECO:0000256|ARBA:ARBA00012782, ECO:0000256|HAMAP-Rule:MF_01518} OS=Ligilactobacillus saerimneri DSM 16049 ORFNames=FC54_GL000361 {ECO:0000313|EMBL:KRL73856.1} PE=3	GO:0000034//adenine deaminase activity`molecular_function;GO:0006146//adenine catabolic process`biological_process	COG1001`Adenine deaminase`Nucleotide transport and metabolism	PF01979.23//Amidohydro_1`Amidohydrolase family;PF13382.9//Adenine_deam_C`Adenine deaminase C-terminal domain	WP_009552057.1//amidohydrolase family protein	TIGR01178.1//ade`JCVI: adenine deaminase
ctg_01293	K06901//pbuG, azgA, ghxP, ghxQ, adeQ`adenine/guanine/hypoxanthine permease	None	WP_155824500.1//NCS2 family permease	tr|M5J792|M5J792_9LACO//Transport protein {ECO:0000313|EMBL:EKW99452.1} OS=Ligilactobacillus saerimneri 30a ORFNames=D271_02034 {ECO:0000313|EMBL:EKW99452.1} PE=3	GO:0016021//integral component of membrane`cellular_component;GO:0015205//nucleobase transmembrane transporter activity`molecular_function;GO:0005886//plasma membrane`cellular_component	COG2252`Xanthine/guanine/uracil/vitamin C permease GhxP/GhxQ, nucleobase:cation symporter 2 ( NCS2) family`Nucleotide transport and metabolism	PF00860.23//Xan_ur_permease`Permease family	WP_155824500.1//NCS2 family permease	None
ctg_01294	K01610//E4.1.1.49, pckA`phosphoenolpyruvate carboxykinase (ATP) [EC:4.1.1.49]	ko00010//Glycolysis / Gluconeogenesis`Metabolism`Carbohydrate metabolism;ko00020//Citrate cycle (TCA cycle)`Metabolism`Carbohydrate metabolism;ko00620//Pyruvate metabolism`Metabolism`Carbohydrate metabolism;ko00710//Carbon fixation in photosynthetic organisms`Metabolism`Energy metabolism;ko01100//Metabolic pathways`Metabolism`Global and overview maps;ko01110//Biosynthesis of secondary metabolites…	KRL73854.1//phosphoenolpyruvate carboxykinase (ATP)	tr|A0A0R1SZV3|A0A0R1SZV3_9LACO//Phosphoenolpyruvate carboxykinase (ATP) {ECO:0000256|ARBA:ARBA00012363} EC=4.1.1.49 {ECO:0000256|ARBA:ARBA00012363} OS=Ligilactobacillus saerimneri DSM 16049 ORFNames=FC54_GL000359 {ECO:0000313|EMBL:KRL73854.1} PE=3	GO:0004612//phosphoenolpyruvate carboxykinase (ATP) activity`molecular_function;GO:0016301//kinase activity`molecular_function;GO:0005524//ATP binding`molecular_function;GO:0006094//gluconeogenesis`biological_process	COG1866`Phosphoenolpyruvate carboxykinase, ATP-dependent`Energy production and conversion	PF01293.23//PEPCK_ATP`Phosphoenolpyruvate carboxykinase	WP_027826726.1//phosphoenolpyruvate carboxykinase (ATP)	None
ctg_01297	K07487//K07487`transposase	None	WP_056968813.1//MULTISPECIES: IS1182 family transposase	tr|A0A508Z4A3|A0A508Z4A3_LIMMU//IS1182 family transposase {ECO:0000313|EMBL:QOL69954.1} OS=Limosilactobacillus mucosae (Lactobacillus mucosae) {ECO:0000313|EMBL:VTZ94319.1} PE=3	GO:0004803//transposase activity`molecular_function;GO:0006313//transposition, DNA-mediated`biological_process;GO:0003677//DNA binding`molecular_function	COG3666`Transposase, IS1182 family`Mobilome: prophages, transposons	PF05598.14//DUF772`Transposase domain (DUF772);PF01609.24//DDE_Tnp_1`Transposase DDE domain;PF13751.9//DDE_Tnp_1_6`Transposase DDE domain	WP_056968813.1//MULTISPECIES: IS1182 family transposase	None
ctg_01298	K01834//PGAM, gpmA`2,3-bisphosphoglycerate-dependent phosphoglycerate mutase [EC:5.4.2.11]	ko00010//Glycolysis / Gluconeogenesis`Metabolism`Carbohydrate metabolism;ko00260//Glycine, serine and threonine metabolism`Metabolism`Amino acid metabolism;ko00680//Methane metabolism`Metabolism`Energy metabolism;ko01100//Metabolic pathways`Metabolism`Global and overview maps;ko01110//Biosynthesis of secondary metabolites`Metabolism`Global and overview maps;ko01120//Microbial metabolism in divers…	WP_009552073.1//2,3-diphosphoglycerate-dependent phosphoglycerate mutase	tr|A0A0R1T9V4|A0A0R1T9V4_9LACO//2,3-bisphosphoglycerate-dependent phosphoglycerate mutase {ECO:0000256|HAMAP-Rule:MF_01039} Short=BPG-dependent PGAM {ECO:0000256|HAMAP-Rule:MF_01039} Short=PGAM {ECO:0000256|HAMAP-Rule:MF_01039} Short=Phosphoglyceromutase {ECO:0000256|HAMAP-Rule:MF_01039} Short=dPGM {ECO:0000256|HAMAP-Rule:MF_01039} EC=5.4.2.11 {ECO:0000256|HAMAP-Rule:MF_01039} OS=Ligilactobacillu…	GO:0046538//2,3-bisphosphoglycerate-dependent phosphoglycerate mutase activity`molecular_function;GO:0006096//glycolytic process`biological_process;GO:0006094//gluconeogenesis`biological_process	COG0588`Phosphoglycerate mutase (BPG-dependent)`Carbohydrate transport and metabolism	PF00300.25//His_Phos_1`Histidine phosphatase superfamily (branch 1);PF00300.25//His_Phos_1`Histidine phosphatase superfamily (branch 1)	WP_009552073.1//2,3-diphosphoglycerate-dependent phosphoglycerate mutase	TIGR01258.1//pgm_1`JCVI: 2,3-bisphosphoglycerate-dependent phosphoglycerate mutase;TIGR00249.1//sixA`JCVI: phosphohistidine phosphatase SixA;TIGR03848.1//MSMEG_4193`JCVI: MSMEG_4193 family putative phosphomutase;TIGR03162.1//ribazole_cobC`JCVI: alpha-ribazole phosphatase;TIGR03162.1//ribazole_cobC`JCVI: alpha-ribazole phosphatase
ctg_01299	K14155//patB, malY`cysteine-S-conjugate beta-lyase [EC:4.4.1.13]	ko00270//Cysteine and methionine metabolism`Metabolism`Amino acid metabolism;ko00450//Selenocompound metabolism`Metabolism`Metabolism of other amino acids;ko01100//Metabolic pathways`Metabolism`Global and overview maps;ko01110//Biosynthesis of secondary metabolites`Metabolism`Global and overview maps;ko01230//Biosynthesis of amino acids`Metabolism`Global and overview maps	WP_216542918.1//pyridoxal phosphate-dependent aminotransferase	tr|M5J6K2|M5J6K2_9LACO//Aminotransferase {ECO:0000313|EMBL:EKW99460.1} OS=Ligilactobacillus saerimneri 30a ORFNames=D271_02074 {ECO:0000313|EMBL:EKW99460.1} PE=4	GO:0008483//transaminase activity`molecular_function;GO:0009058//biosynthetic process`biological_process;GO:0030170//pyridoxal phosphate binding`molecular_function	COG1168`Bifunctional PLP-dependent enzyme with beta-cystathionase and maltose regulon repressor activities`Amino acid transport and metabolism;COG1168`Bifunctional PLP-dependent enzyme with beta-cystathionase and maltose regulon repressor activities`General function prediction only	PF00155.24//Aminotran_1_2`Aminotransferase class I and II	WP_216542918.1//pyridoxal phosphate-dependent aminotransferase	TIGR04350.1//C_S_lyase_PatB`JCVI: PatB family C-S lyase;TIGR03538.1//DapC_gpp`JCVI: succinyldiaminopimelate transaminase;TIGR01265.1//tyr_nico_aTase`JCVI: tyrosine/nicotianamine family aminotransferase (Provisional);TIGR03539.1//DapC_actino`JCVI: succinyldiaminopimelate transaminase;TIGR03540.1//DapC_direct`JCVI: LL-diaminopimelate aminotransferase;TIGR01140.1//L_thr_O3P_dcar`JCVI: threonine-phos…
ctg_01302	K01091//gph`phosphoglycolate phosphatase [EC:3.1.3.18]	ko00630//Glyoxylate and dicarboxylate metabolism`Metabolism`Carbohydrate metabolism;ko01100//Metabolic pathways`Metabolism`Global and overview maps;ko01110//Biosynthesis of secondary metabolites`Metabolism`Global and overview maps	WP_009552081.1//HAD family hydrolase	tr|M5J4T1|M5J4T1_9LACO//Putative phosphatase {ECO:0000313|EMBL:EKW99463.1} OS=Ligilactobacillus saerimneri 30a ORFNames=D271_02089 {ECO:0000313|EMBL:EKW99463.1} PE=4	None	COG0546`Phosphoglycolate phosphatase, HAD superfamily`Energy production and conversion	PF12710.10//HAD`haloacid dehalogenase-like hydrolase;PF00702.29//Hydrolase`haloacid dehalogenase-like hydrolase;PF13419.9//HAD_2`Haloacid dehalogenase-like hydrolase;PF13242.9//Hydrolase_like`HAD-hyrolase-like	WP_009552081.1//HAD family hydrolase	TIGR02253.1//CTE7`JCVI: TIGR02253 family HAD-type hydrolase;TIGR01990.1//bPGM`JCVI: beta-phosphoglucomutase;TIGR01422.1//phosphonatase`JCVI: phosphonoacetaldehyde hydrolase;TIGR02009.1//PGMB-YQAB-SF`JCVI: beta-phosphoglucomutase family hydrolase;TIGR01449.2//PGP_bact`JCVI: phosphoglycolate phosphatase;TIGR03351.1//PhnX-like`JCVI: phosphonatase-like hydrolase;TIGR02252.1//DREG-2`JCVI: HAD hydrolas…
ctg_01303	K01785//galM, GALM`aldose 1-epimerase [EC:5.1.3.3]	ko00010//Glycolysis / Gluconeogenesis`Metabolism`Carbohydrate metabolism;ko00052//Galactose metabolism`Metabolism`Carbohydrate metabolism;ko01100//Metabolic pathways`Metabolism`Global and overview maps;ko01110//Biosynthesis of secondary metabolites`Metabolism`Global and overview maps;ko01120//Microbial metabolism in diverse environments`Metabolism`Global and overview maps	WP_027826719.1//galactose mutarotase	tr|A0A0R1SWB2|A0A0R1SWB2_9LACO//Aldose 1-epimerase {ECO:0000313|EMBL:KRL73846.1} OS=Ligilactobacillus saerimneri DSM 16049 ORFNames=FC54_GL000351 {ECO:0000313|EMBL:KRL73846.1} PE=4	GO:0005975//carbohydrate metabolic process`biological_process;GO:0030246//carbohydrate binding`molecular_function;GO:0016853//isomerase activity`molecular_function	COG2017`Galactose mutarotase or related enzyme`Carbohydrate transport and metabolism	PF01263.23//Aldose_epim`Aldose 1-epimerase	WP_027826719.1//galactose mutarotase	TIGR02636.1//galM_Leloir`JCVI: galactose-1-epimerase
ctg_01305	K00864//glpK, GK`glycerol kinase [EC:2.7.1.30]	ko00561//Glycerolipid metabolism`Metabolism`Lipid metabolism;ko01100//Metabolic pathways`Metabolism`Global and overview maps;ko04626//Plant-pathogen interaction`Organismal Systems`Environmental adaptation	WP_027826717.1//glycerol kinase GlpK	tr|A0A0R1T1D7|A0A0R1T1D7_9LACO//Glycerol kinase {ECO:0000256|HAMAP-Rule:MF_00186} EC=2.7.1.30 {ECO:0000256|HAMAP-Rule:MF_00186} ATP:glycerol 3-phosphotransferase {ECO:0000256|HAMAP-Rule:MF_00186} Glycerokinase {ECO:0000256|HAMAP-Rule:MF_00186} Short=GK {ECO:0000256|HAMAP-Rule:MF_00186} OS=Ligilactobacillus saerimneri DSM 16049 ORFNames=FC54_GL000349 {ECO:0000313|EMBL:KRL73844.1} PE=3	GO:0005737//cytoplasm`cellular_component;GO:0004370//glycerol kinase activity`molecular_function;GO:0019563//glycerol catabolic process`biological_process;GO:0005524//ATP binding`molecular_function;GO:0006072//glycerol-3-phosphate metabolic process`biological_process	COG0554`Glycerol kinase`Energy production and conversion	PF00370.24//FGGY_N`FGGY family of carbohydrate kinases, N-terminal domain;PF02782.19//FGGY_C`FGGY family of carbohydrate kinases, C-terminal domain	WP_027826717.1//glycerol kinase GlpK	TIGR01311.1//glycerol_kin`JCVI: glycerol kinase GlpK;TIGR01314.1//gntK_FGGY`JCVI: gluconokinase;TIGR02628.1//fuculo_kin_coli`JCVI: L-fuculokinase;TIGR02627.1//rhamnulo_kin`JCVI: rhamnulokinase;TIGR01312.1//XylB`JCVI: xylulokinase
ctg_01308	K08659//pepDA, pepDB`dipeptidase [EC:3.4.-.-]	None	WP_027826714.1//C69 family dipeptidase	tr|A0A0R1SY49|A0A0R1SY49_9LACO//Dipeptidase {ECO:0000256|RuleBase:RU364089} EC=3.4.-.- {ECO:0000256|RuleBase:RU364089} OS=Ligilactobacillus saerimneri DSM 16049 ORFNames=FC54_GL000346 {ECO:0000313|EMBL:KRL73841.1} PE=3	GO:0016805//dipeptidase activity`molecular_function;GO:0070004//cysteine-type exopeptidase activity`molecular_function	COG4690`Dipeptidase`Amino acid transport and metabolism	PF03577.18//Peptidase_C69`Peptidase family C69	WP_027826714.1//C69 family dipeptidase	None
ctg_01309	K14155//patB, malY`cysteine-S-conjugate beta-lyase [EC:4.4.1.13]	ko00270//Cysteine and methionine metabolism`Metabolism`Amino acid metabolism;ko00450//Selenocompound metabolism`Metabolism`Metabolism of other amino acids;ko01100//Metabolic pathways`Metabolism`Global and overview maps;ko01110//Biosynthesis of secondary metabolites`Metabolism`Global and overview maps;ko01230//Biosynthesis of amino acids`Metabolism`Global and overview maps	WP_180848665.1//aminotransferase class I/II-fold pyridoxal phosphate-dependent enzyme	tr|A0A7H9ELB0|A0A7H9ELB0_9LACO//Aminotransferase class I/II-fold pyridoxal phosphate-dependent enzyme {ECO:0000313|EMBL:QLL78466.1} OS=Ligilactobacillus saerimneri ORFNames=GTO87_07660 {ECO:0000313|EMBL:QLL78466.1} PE=4	GO:0008483//transaminase activity`molecular_function;GO:0009058//biosynthetic process`biological_process;GO:0030170//pyridoxal phosphate binding`molecular_function	COG1168`Bifunctional PLP-dependent enzyme with beta-cystathionase and maltose regulon repressor activities`Amino acid transport and metabolism;COG1168`Bifunctional PLP-dependent enzyme with beta-cystathionase and maltose regulon repressor activities`General function prediction only	PF00155.24//Aminotran_1_2`Aminotransferase class I and II	WP_180848665.1//aminotransferase class I/II-fold pyridoxal phosphate-dependent enzyme	TIGR04350.1//C_S_lyase_PatB`JCVI: PatB family C-S lyase;TIGR03538.1//DapC_gpp`JCVI: succinyldiaminopimelate transaminase;TIGR03539.1//DapC_actino`JCVI: succinyldiaminopimelate transaminase;TIGR03540.1//DapC_direct`JCVI: LL-diaminopimelate aminotransferase;TIGR01264.1//tyr_amTase_E`JCVI: tyrosine transaminase;TIGR01140.1//L_thr_O3P_dcar`JCVI: threonine-phosphate decarboxylase CobD;TIGR01141.1//his…
ctg_01310	K18892//patB, rscB, lmrC, satB`ATP-binding cassette, subfamily B, multidrug efflux pump	ko02010//ABC transporters`Environmental Information Processing`Membrane transport	WP_009552096.1//ABC transporter ATP-binding protein/permease	tr|M5J5F3|M5J5F3_9LACO//Multidrug/protein/lipid ABC transporter family ATP-binding and permease {ECO:0000313|EMBL:EKW99471.1} OS=Ligilactobacillus saerimneri 30a ORFNames=D271_02129 {ECO:0000313|EMBL:EKW99471.1} PE=4	GO:0016021//integral component of membrane`cellular_component;GO:0140359//ABC-type transporter activity`molecular_function;GO:0005524//ATP binding`molecular_function	COG1132`ABC-type multidrug transport system, ATPase and permease component`Defense mechanisms	PF00664.26//ABC_membrane`ABC transporter transmembrane region;PF00005.30//ABC_tran`ABC transporter	WP_009552096.1//ABC transporter ATP-binding protein/permease	TIGR03796.1//NHLM_micro_ABC1`JCVI: NHLP family bacteriocin export ABC transporter peptidase/permease/ATPase subunit;TIGR03797.1//NHLM_micro_ABC2`JCVI: NHLP bacteriocin export ABC transporter permease/ATPase subunit;TIGR02204.1//MsbA_rel`JCVI: ABC transporter, permease/ATP-binding protein (Provisional);TIGR00958.1//3a01208`JCVI: antigen peptide transporter 2 (Provisional);TIGR02203.1//MsbA_lipidA`…
ctg_01311	K18891//patA, rscA, lmrC, satA`ATP-binding cassette, subfamily B, multidrug efflux pump	ko02010//ABC transporters`Environmental Information Processing`Membrane transport	WP_216542934.1//ABC transporter ATP-binding protein/permease	tr|A0A7H9EL69|A0A7H9EL69_9LACO//ATP-binding cassette domain-containing protein {ECO:0000313|EMBL:QLL78468.1} OS=Ligilactobacillus saerimneri ORFNames=GTO87_07670 {ECO:0000313|EMBL:QLL78468.1} PE=4	GO:0016021//integral component of membrane`cellular_component;GO:0140359//ABC-type transporter activity`molecular_function;GO:0005524//ATP binding`molecular_function	COG1132`ABC-type multidrug transport system, ATPase and permease component`Defense mechanisms	PF00664.26//ABC_membrane`ABC transporter transmembrane region;PF00005.30//ABC_tran`ABC transporter	WP_216542934.1//ABC transporter ATP-binding protein/permease	TIGR02204.1//MsbA_rel`JCVI: ABC transporter, permease/ATP-binding protein (Provisional);TIGR00958.1//3a01208`JCVI: antigen peptide transporter 2 (Provisional);TIGR02203.1//MsbA_lipidA`JCVI: lipid A export permease/ATP-binding protein MsbA;TIGR02857.1//CydD`JCVI: thiol reductant ABC exporter subunit CydD;TIGR01194.1//cyc_pep_trnsptr`JCVI: cyclic peptide export ABC transporter;TIGR03797.1//NHLM_mic…
ctg_01312	K01607//pcaC`4-carboxymuconolactone decarboxylase [EC:4.1.1.44]	ko00362//Benzoate degradation`Metabolism`Xenobiotics biodegradation and metabolism;ko01100//Metabolic pathways`Metabolism`Global and overview maps;ko01120//Microbial metabolism in diverse environments`Metabolism`Global and overview maps;ko01220//Degradation of aromatic compounds`Metabolism`Global and overview maps	WP_009552100.1//carboxymuconolactone decarboxylase family protein	tr|M5J4T6|M5J4T6_9LACO//Carboxymuconolactone decarboxylase {ECO:0000313|EMBL:EKW99473.1} OS=Ligilactobacillus saerimneri 30a ORFNames=D271_02139 {ECO:0000313|EMBL:EKW99473.1} PE=4	GO:0051920//peroxiredoxin activity`molecular_function	COG0599`Uncharacterized conserved protein YurZ, alkylhydroperoxidase/carboxymuconolactone decarboxylase family`General function prediction only	PF02627.23//CMD`Carboxymuconolactone decarboxylase family	WP_009552100.1//carboxymuconolactone decarboxylase family protein	TIGR02425.1//decarb_PcaC`JCVI: 4-carboxymuconolactone decarboxylase
ctg_01315	K00940//ndk, NME`nucleoside-diphosphate kinase [EC:2.7.4.6]	ko00230//Purine metabolism`Metabolism`Nucleotide metabolism;ko00240//Pyrimidine metabolism`Metabolism`Nucleotide metabolism;ko00983//Drug metabolism - other enzymes`Metabolism`Xenobiotics biodegradation and metabolism;ko01100//Metabolic pathways`Metabolism`Global and overview maps;ko01110//Biosynthesis of secondary metabolites`Metabolism`Global and overview maps;ko01232//Nucleotide metabolism`Met…	WP_027826708.1//nucleoside-diphosphate kinase	tr|A0A0R1T4M5|A0A0R1T4M5_9LACO//Nucleoside diphosphate kinase {ECO:0000313|EMBL:KRL73834.1} OS=Ligilactobacillus saerimneri DSM 16049 ORFNames=FC54_GL000339 {ECO:0000313|EMBL:KRL73834.1} PE=3	GO:0006228//UTP biosynthetic process`biological_process;GO:0006241//CTP biosynthetic process`biological_process;GO:0004550//nucleoside diphosphate kinase activity`molecular_function;GO:0006183//GTP biosynthetic process`biological_process	COG0105`Nucleoside diphosphate kinase`Nucleotide transport and metabolism	PF00334.22//NDK`Nucleoside diphosphate kinase	WP_027826708.1//nucleoside-diphosphate kinase	None
ctg_01321	K03311//TC.LIVCS`branched-chain amino acid:cation transporter, LIVCS family	None	WP_216542944.1//branched-chain amino acid transport system II carrier protein	tr|M5J7B2|M5J7B2_9LACO//Branched-chain amino acid transport system carrier protein {ECO:0000256|RuleBase:RU362122} OS=Ligilactobacillus saerimneri 30a ORFNames=D271_02184 {ECO:0000313|EMBL:EKW99482.1} PE=3	GO:0016021//integral component of membrane`cellular_component;GO:0015658//branched-chain amino acid transmembrane transporter activity`molecular_function;GO:0005886//plasma membrane`cellular_component	COG1114`Branched-chain amino acid permease`Amino acid transport and metabolism	PF05525.16//Branch_AA_trans`Branched-chain amino acid transport protein	WP_216542944.1//branched-chain amino acid transport system II carrier protein	TIGR00796.1//livcs`JCVI: branched-chain amino acid transport system II carrier protein
ctg_01323	K07001//K07001`NTE family protein	None	WP_009552124.1//patatin family protein	tr|A0A0R1SU12|A0A0R1SU12_9LACO//Patatin {ECO:0000313|EMBL:KRL72137.1} OS=Ligilactobacillus saerimneri DSM 16049 ORFNames=FC54_GL001247 {ECO:0000313|EMBL:KRL72137.1} PE=4	GO:0006629//lipid metabolic process`biological_process	COG4667`Predicted phospholipase, patatin/cPLA2 family`Lipid transport and metabolism	PF01734.25//Patatin`Patatin-like phospholipase;PF19890.2//DUF6363`Domain of unknown function (DUF6363)	WP_009552124.1//patatin family protein	None
ctg_01325	K06131//clsA_B`cardiolipin synthase A/B [EC:2.7.8.-]	ko00564//Glycerophospholipid metabolism`Metabolism`Lipid metabolism;ko01100//Metabolic pathways`Metabolism`Global and overview maps	WP_009552130.1//cardiolipin synthase	tr|M5J6L6|M5J6L6_9LACO//Cardiolipin synthase {ECO:0000256|HAMAP-Rule:MF_01916} Short=CL synthase {ECO:0000256|HAMAP-Rule:MF_01916} EC=2.7.8.- {ECO:0000256|HAMAP-Rule:MF_01916} OS=Ligilactobacillus saerimneri 30a ORFNames=D271_02199 {ECO:0000313|EMBL:EKW99485.1} PE=3	GO:0016021//integral component of membrane`cellular_component;GO:0032049//cardiolipin biosynthetic process`biological_process;GO:0008808//cardiolipin synthase activity`molecular_function;GO:0005886//plasma membrane`cellular_component	COG1502`Phosphatidylserine/phosphatidylglycerophosphate/cardiolipin synthase`Lipid transport and metabolism	PF13396.9//PLDc_N`Phospholipase_D-nuclease N-terminal;PF13091.9//PLDc_2`PLD-like domain;PF13091.9//PLDc_2`PLD-like domain	WP_009552130.1//cardiolipin synthase	TIGR04265.1//bac_cardiolipin`JCVI: cardiolipin synthase
ctg_00502	K07450//K07450`putative resolvase	None	WP_019206944.1//IS607 family transposase	tr|A0A855XDM5|A0A855XDM5_LIMRT//IS607 family transposase {ECO:0000313|EMBL:PWT39573.1} OS=Limosilactobacillus reuteri (Lactobacillus reuteri) {ECO:0000313|EMBL:PWT58068.1} PE=4	None	COG2452`Predicted site-specific integrase-resolvase`Mobilome: prophages, transposons	PF00376.26//MerR`MerR family regulatory protein;PF13411.9//MerR_1`MerR HTH family regulatory protein;PF00239.24//Resolvase`Resolvase, N terminal domain	WP_019206944.1//IS607 family transposase	None
ctg_00503	K07496//K07496`putative transposase	None	WP_019206618.1//RNA-guided endonuclease TnpB family protein	tr|A0A0R2H6D3|A0A0R2H6D3_9LACO//Transposase {ECO:0000313|EMBL:KRN45149.1} OS=Limosilactobacillus ingluviei ORFNames=IV41_GL001554 {ECO:0000313|EMBL:KRN45149.1} PE=3	GO:0006310//DNA recombination`biological_process;GO:0032196//transposition`biological_process;GO:0003677//DNA binding`molecular_function	COG0675`Transposase`Mobilome: prophages, transposons	PF12323.11//HTH_OrfB_IS605`Helix-turn-helix domain;PF01385.22//OrfB_IS605`Probable transposase;PF07282.14//OrfB_Zn_ribbon`Putative transposase DNA-binding domain	WP_019206618.1//RNA-guided endonuclease TnpB family protein	TIGR01766.2//TIGR01766`JCVI: IS200/IS605 family accessory protein TnpB-related protein
ctg_00504	K08602//pepF, pepB`oligoendopeptidase F [EC:3.4.24.-]	None	WP_216542169.1//M3 family oligoendopeptidase	tr|A0A7H9EJ46|A0A7H9EJ46_9LACO//M3 family oligoendopeptidase {ECO:0000313|EMBL:QLL77664.1} OS=Ligilactobacillus saerimneri ORFNames=GTO87_03060 {ECO:0000313|EMBL:QLL77664.1} PE=3	GO:0046872//metal ion binding`molecular_function;GO:0004222//metalloendopeptidase activity`molecular_function	COG1164`Oligoendopeptidase F`Amino acid transport and metabolism	PF08439.13//Peptidase_M3_N`Oligopeptidase F;PF01432.23//Peptidase_M3`Peptidase family M3	WP_216542169.1//M3 family oligoendopeptidase	TIGR00181.1//pepF`JCVI: oligoendopeptidase F;TIGR02290.1//M3_fam_3`JCVI: M3 family oligoendopeptidase;TIGR02289.1//M3_not_pepF`JCVI: M3 family oligoendopeptidase
ctg_00508	K22522//LOG`cytokinin riboside 5'-monophosphate phosphoribohydrolase [EC:3.2.2.-]	None	WP_027827202.1//TIGR00730 family Rossman fold protein	tr|A0A0R1SV14|A0A0R1SV14_9LACO//Cytokinin riboside 5'-monophosphate phosphoribohydrolase {ECO:0000256|RuleBase:RU363015} EC=3.2.2.n1 {ECO:0000256|RuleBase:RU363015} OS=Ligilactobacillus saerimneri DSM 16049 ORFNames=FC54_GL000789 {ECO:0000313|EMBL:KRL73254.1} PE=3	GO:0016787//hydrolase activity`molecular_function;GO:0009691//cytokinin biosynthetic process`biological_process	COG1611`Nucleotide monophosphate nucleosidase PpnN/YdgH, Lonely Guy (LOG) family`Nucleotide transport and metabolism	PF18306.4//LDcluster4`SLOG cluster4 family;PF03641.17//Lysine_decarbox`Possible lysine decarboxylase	WP_027827202.1//TIGR00730 family Rossman fold protein	TIGR00730.1//TIGR00730`JCVI: TIGR00730 family Rossman fold protein;TIGR00725.1//TIGR00725`JCVI: TIGR00725 family protein
ctg_00511	K01586//lysA`diaminopimelate decarboxylase [EC:4.1.1.20]	ko00300//Lysine biosynthesis`Metabolism`Amino acid metabolism;ko00470//D-Amino acid metabolism`Metabolism`Metabolism of other amino acids;ko01100//Metabolic pathways`Metabolism`Global and overview maps;ko01110//Biosynthesis of secondary metabolites`Metabolism`Global and overview maps;ko01120//Microbial metabolism in diverse environments`Metabolism`Global and overview maps;ko01230//Biosynthesis of…	WP_009554917.1//diaminopimelate decarboxylase	tr|A0A0R1T8Y5|A0A0R1T8Y5_9LACO//Diaminopimelate decarboxylase {ECO:0000256|HAMAP-Rule:MF_02120, ECO:0000256|RuleBase:RU003738} Short=DAP decarboxylase {ECO:0000256|HAMAP-Rule:MF_02120} Short=DAPDC {ECO:0000256|HAMAP-Rule:MF_02120} EC=4.1.1.20 {ECO:0000256|HAMAP-Rule:MF_02120, ECO:0000256|RuleBase:RU003738} OS=Ligilactobacillus saerimneri DSM 16049 ORFNames=FC54_GL000002 {ECO:0000313|EMBL:KRL74853…	GO:0008836//diaminopimelate decarboxylase activity`molecular_function;GO:0009089//lysine biosynthetic process via diaminopimelate`biological_process;GO:0030170//pyridoxal phosphate binding`molecular_function	COG0019`Diaminopimelate decarboxylase`Amino acid transport and metabolism	PF02784.19//Orn_Arg_deC_N`Pyridoxal-dependent decarboxylase, pyridoxal binding domain;PF00278.25//Orn_DAP_Arg_deC`Pyridoxal-dependent decarboxylase, C-terminal sheet domain	WP_009554917.1//diaminopimelate decarboxylase	TIGR01048.1//lysA`JCVI: diaminopimelate decarboxylase;TIGR03099.1//dCO2ase_PEP1`JCVI: pyridoxal-dependent decarboxylase, exosortase A system-associated
ctg_00513	K00925//ackA`acetate kinase [EC:2.7.2.1]	ko00430//Taurine and hypotaurine metabolism`Metabolism`Metabolism of other amino acids;ko00620//Pyruvate metabolism`Metabolism`Carbohydrate metabolism;ko00640//Propanoate metabolism`Metabolism`Carbohydrate metabolism;ko00680//Methane metabolism`Metabolism`Energy metabolism;ko00720//Carbon fixation pathways in prokaryotes`Metabolism`Energy metabolism;ko01100//Metabolic pathways`Metabolism`Global a…	WP_027826185.1//acetate kinase	tr|A0A7H9EJ65|A0A7H9EJ65_9LACO//Acetate kinase {ECO:0000256|HAMAP-Rule:MF_00020} EC=2.7.2.1 {ECO:0000256|HAMAP-Rule:MF_00020} Acetokinase {ECO:0000256|HAMAP-Rule:MF_00020} OS=Ligilactobacillus saerimneri ORFNames=GTO87_03100 {ECO:0000313|EMBL:QLL77671.1} PE=3	GO:0005737//cytoplasm`cellular_component;GO:0006085//acetyl-CoA biosynthetic process`biological_process;GO:0006082//organic acid metabolic process`biological_process;GO:0008776//acetate kinase activity`molecular_function;GO:0000287//magnesium ion binding`molecular_function;GO:0005524//ATP binding`molecular_function	COG0282`Acetate kinase`Energy production and conversion	PF00871.20//Acetate_kinase`Acetokinase family	WP_027826185.1//acetate kinase	TIGR00016.1//ackA`JCVI: acetate/propionate family kinase;TIGR02707.1//butyr_kinase`JCVI: butyrate kinase
ctg_00516	K01756//purB, ADSL`adenylosuccinate lyase [EC:4.3.2.2]	ko00230//Purine metabolism`Metabolism`Nucleotide metabolism;ko00250//Alanine, aspartate and glutamate metabolism`Metabolism`Amino acid metabolism;ko01100//Metabolic pathways`Metabolism`Global and overview maps;ko01110//Biosynthesis of secondary metabolites`Metabolism`Global and overview maps;ko01232//Nucleotide metabolism`Metabolism`Global and overview maps;ko01240//Biosynthesis of cofactors`Meta…	WP_216542185.1//adenylosuccinate lyase	tr|A0A0R1T7B5|A0A0R1T7B5_9LACO//Adenylosuccinate lyase {ECO:0000256|RuleBase:RU361172} Short=ASL {ECO:0000256|RuleBase:RU361172} EC=4.3.2.2 {ECO:0000256|RuleBase:RU361172} Adenylosuccinase {ECO:0000256|RuleBase:RU361172} OS=Ligilactobacillus saerimneri DSM 16049 ORFNames=FC54_GL000007 {ECO:0000313|EMBL:KRL74858.1} PE=3	GO:0004018//N6-(1,2-dicarboxyethyl)AMP AMP-lyase (fumarate-forming) activity`molecular_function;GO:0006189//'de novo' IMP biosynthetic process`biological_process;GO:0070626//(S)-2-(5-amino-1-(5-phospho-D-ribosyl)imidazole-4-carboxamido) succinate lyase (fumarate-forming) activity`molecular_function;GO:0044208//'de novo' AMP biosynthetic process`biological_process	COG0015`Adenylosuccinate lyase`Nucleotide transport and metabolism	PF00206.23//Lyase_1`Lyase;PF10397.12//ADSL_C`Adenylosuccinate lyase C-terminus	WP_216542185.1//adenylosuccinate lyase	TIGR00928.1//purB`JCVI: adenylosuccinate lyase;TIGR02426.1//protocat_pcaB`JCVI: 3-carboxy-cis,cis-muconate cycloisomerase;TIGR00838.1//argH`JCVI: argininosuccinate lyase;TIGR00979.1//fumC_II`JCVI: class II fumarate hydratase;TIGR00839.1//aspA`JCVI: aspartate ammonia-lyase
ctg_00519	K01887//RARS, argS`arginyl-tRNA synthetase [EC:6.1.1.19]	ko00970//Aminoacyl-tRNA biosynthesis`Genetic Information Processing`Translation	WP_180849486.1//arginine--tRNA ligase	tr|A0A7H9EJ35|A0A7H9EJ35_9LACO//Arginine--tRNA ligase {ECO:0000256|HAMAP-Rule:MF_00123} EC=6.1.1.19 {ECO:0000256|HAMAP-Rule:MF_00123} Arginyl-tRNA synthetase {ECO:0000256|HAMAP-Rule:MF_00123} Short=ArgRS {ECO:0000256|HAMAP-Rule:MF_00123} OS=Ligilactobacillus saerimneri ORFNames=GTO87_03130 {ECO:0000313|EMBL:QLL77676.1} PE=3	GO:0005737//cytoplasm`cellular_component;GO:0006420//arginyl-tRNA aminoacylation`biological_process;GO:0004814//arginine-tRNA ligase activity`molecular_function;GO:0005524//ATP binding`molecular_function	COG0018`Arginyl-tRNA synthetase`Translation, ribosomal structure and biogenesis	PF03485.19//Arg_tRNA_synt_N`Arginyl tRNA synthetase N terminal domain;PF00750.22//tRNA-synt_1d`tRNA synthetases class I (R);PF05746.18//DALR_1`DALR anticodon binding domain	WP_180849486.1//arginine--tRNA ligase	TIGR00456.1//argS`JCVI: arginine--tRNA ligase
ctg_00521	K09748//rimP`ribosome maturation factor RimP	None	WP_009554899.1//ribosome maturation factor RimP	tr|A0A0R1T2F8|A0A0R1T2F8_9LACO//Ribosome maturation factor RimP {ECO:0000256|HAMAP-Rule:MF_01077} OS=Ligilactobacillus saerimneri DSM 16049 ORFNames=FC54_GL000011 {ECO:0000313|EMBL:KRL74862.1} PE=3	GO:0005737//cytoplasm`cellular_component;GO:0042274//ribosomal small subunit biogenesis`biological_process	COG0779`Ribosome maturation factor RimP`Translation, ribosomal structure and biogenesis	PF02576.20//RimP_N`RimP N-terminal domain;PF17384.5//DUF150_C`RimP C-terminal SH3 domain	WP_009554899.1//ribosome maturation factor RimP	None
ctg_00522	K02600//nusA`transcription termination/antitermination protein NusA	None	WP_009554897.1//transcription termination factor NusA	tr|A0A0R1T0M5|A0A0R1T0M5_9LACO//Transcription termination/antitermination protein NusA {ECO:0000256|HAMAP-Rule:MF_00945} OS=Ligilactobacillus saerimneri DSM 16049 ORFNames=FC54_GL000012 {ECO:0000313|EMBL:KRL74863.1} PE=3	GO:0005737//cytoplasm`cellular_component;GO:0003700//DNA-binding transcription factor activity`molecular_function;GO:0003746//translation elongation factor activity`molecular_function;GO:0031564//transcription antitermination`biological_process;GO:0006353//DNA-templated transcription, termination`biological_process	COG0195`Transcription antitermination factor NusA, contains S1 and KH domains`Transcription	PF08529.14//NusA_N`NusA N-terminal domain;PF13184.9//KH_5`NusA-like KH domain	WP_009554897.1//transcription termination factor NusA	TIGR01953.1//NusA`JCVI: transcription termination factor NusA;TIGR01952.1//nusA_arch`JCVI: NusA-like transcription termination signal-binding factor
ctg_00523	K07742//ylxR`uncharacterized protein	None	WP_009554895.1//YlxR family protein	tr|M5J4S8|M5J4S8_9LACO//Nucleic-acid-binding protein implicated in transcription termination {ECO:0000313|EMBL:EKW98756.1} OS=Ligilactobacillus saerimneri 30a ORFNames=D271_07100 {ECO:0000313|EMBL:EKW98756.1} PE=4	None	COG2740`Nucleoid-associated protein YlxR, Predicted RNA-binding, DUF448 family`General function prediction only	PF04296.16//YlxR`Protein of unknown function (DUF448)	WP_009554895.1//YlxR family protein	None
ctg_00525	K02519//infB, MTIF2`translation initiation factor IF-2	None	WP_009554891.1//translation initiation factor IF-2	tr|M5J7I9|M5J7I9_9LACO//Translation initiation factor IF-2 {ECO:0000256|ARBA:ARBA00020675, ECO:0000256|HAMAP-Rule:MF_00100} OS=Ligilactobacillus saerimneri 30a ORFNames=D271_07090 {ECO:0000313|EMBL:EKW98754.1} PE=3	GO:0005737//cytoplasm`cellular_component;GO:0003743//translation initiation factor activity`molecular_function;GO:0003924//GTPase activity`molecular_function;GO:0005525//GTP binding`molecular_function	COG0532`Translation initiation factor IF-2, a GTPase`Translation, ribosomal structure and biogenesis	PF04760.18//IF2_N`Translation initiation factor IF-2, N-terminal region;PF04760.18//IF2_N`Translation initiation factor IF-2, N-terminal region;PF01926.26//MMR_HSR1`50S ribosome-binding GTPase;PF00009.30//GTP_EFTU`Elongation factor Tu GTP binding domain;PF00071.25//Ras`Ras family;PF00025.24//Arf`ADP-ribosylation factor family;PF11987.11//IF-2`Translation-initiation factor 2	WP_009554891.1//translation initiation factor IF-2	TIGR00487.1//IF-2`JCVI: translation initiation factor IF-2;TIGR03594.1//GTPase_EngA`JCVI: ribosome biogenesis GTPase Der;TIGR00231.1//small_GTP`JCVI: GTP-binding protein;TIGR00485.1//EF-Tu`JCVI: elongation factor Tu;TIGR01394.1//TypA_BipA`JCVI: translational GTPase TypA;TIGR00475.1//selB`JCVI: selenocysteine-specific translation elongation factor;TIGR01393.1//lepA`JCVI: translation elongation fac…
ctg_00526	K02834//rbfA`ribosome-binding factor A	None	WP_009554889.1//30S ribosome-binding factor RbfA	tr|A0A0R1T8P5|A0A0R1T8P5_9LACO//Ribosome-binding factor A {ECO:0000256|HAMAP-Rule:MF_00003} OS=Ligilactobacillus saerimneri DSM 16049 ORFNames=FC54_GL000016 {ECO:0000313|EMBL:KRL74867.1} PE=3	GO:0005737//cytoplasm`cellular_component;GO:0030490//maturation of SSU-rRNA`biological_process	COG0858`Ribosome-binding factor RbfA`Translation, ribosomal structure and biogenesis	PF02033.21//RBFA`Ribosome-binding factor A	WP_009554889.1//30S ribosome-binding factor RbfA	TIGR00082.1//rbfA`JCVI: 30S ribosome-binding factor RbfA
ctg_00527	K03177//truB, PUS4, TRUB1`tRNA pseudouridine55 synthase [EC:5.4.99.25]	None	WP_027826179.1//tRNA pseudouridine(55) synthase TruB	tr|A0A0R1T3X3|A0A0R1T3X3_9LACO//tRNA pseudouridine synthase B {ECO:0000256|HAMAP-Rule:MF_01080} EC=5.4.99.25 {ECO:0000256|HAMAP-Rule:MF_01080} tRNA pseudouridine(55) synthase {ECO:0000256|HAMAP-Rule:MF_01080} Short=Psi55 synthase {ECO:0000256|HAMAP-Rule:MF_01080} tRNA pseudouridylate synthase {ECO:0000256|HAMAP-Rule:MF_01080} tRNA-uridine isomerase {ECO:0000256|HAMAP-Rule:MF_01080} OS=Ligilactoba…	GO:0106029//tRNA pseudouridine synthase activity`molecular_function;GO:0031119//tRNA pseudouridine synthesis`biological_process;GO:0003723//RNA binding`molecular_function	COG0130`tRNA U55 pseudouridine synthase TruB, may also work on U342 of tmRNA`Translation, ribosomal structure and biogenesis	PF01509.21//TruB_N`TruB family pseudouridylate synthase (N terminal domain);PF16198.8//TruB_C_2`tRNA pseudouridylate synthase B C-terminal domain	WP_027826179.1//tRNA pseudouridine(55) synthase TruB	TIGR00431.1//TruB`JCVI: tRNA pseudouridine(55) synthase TruB;TIGR00425.1//CBF5`JCVI: RNA-guided pseudouridylation complex pseudouridine synthase subunit Cbf5
ctg_00528	K11753//ribF`riboflavin kinase / FMN adenylyltransferase [EC:2.7.1.26 2.7.7.2]	ko00740//Riboflavin metabolism`Metabolism`Metabolism of cofactors and vitamins;ko01100//Metabolic pathways`Metabolism`Global and overview maps;ko01110//Biosynthesis of secondary metabolites`Metabolism`Global and overview maps;ko01240//Biosynthesis of cofactors`Metabolism`Global and overview maps	WP_009554885.1//riboflavin biosynthesis protein RibF	tr|M5J4S6|M5J4S6_9LACO//Riboflavin biosynthesis protein {ECO:0000256|PIRNR:PIRNR004491} Riboflavin kinase {ECO:0000256|PIRNR:PIRNR004491} EC=2.7.1.26 {ECO:0000256|PIRNR:PIRNR004491} Flavokinase {ECO:0000256|PIRNR:PIRNR004491} FMN adenylyltransferase {ECO:0000256|PIRNR:PIRNR004491} EC=2.7.7.2 {ECO:0000256|PIRNR:PIRNR004491} FAD pyrophosphorylase {ECO:0000256|PIRNR:PIRNR004491} FAD synthase {ECO:00…	GO:0008531//riboflavin kinase activity`molecular_function;GO:0009398//FMN biosynthetic process`biological_process;GO:0009231//riboflavin biosynthetic process`biological_process;GO:0006747//FAD biosynthetic process`biological_process;GO:0003919//FMN adenylyltransferase activity`molecular_function;GO:0005524//ATP binding`molecular_function	COG0196`FAD synthase`Coenzyme transport and metabolism	PF06574.15//FAD_syn`FAD synthetase;PF01467.29//CTP_transf_like`Cytidylyltransferase-like;PF01687.20//Flavokinase`Riboflavin kinase	WP_009554885.1//riboflavin biosynthesis protein RibF	TIGR00083.1//ribF`JCVI: riboflavin biosynthesis protein RibF
ctg_00531	K03402//argR, ahrC`transcriptional regulator of arginine metabolism	None	WP_009554877.1//arginine repressor	tr|M5J6H4|M5J6H4_9LACO//Arginine repressor {ECO:0000256|HAMAP-Rule:MF_00173} OS=Ligilactobacillus saerimneri 30a ORFNames=D271_07055 {ECO:0000313|EMBL:EKW98747.1} PE=3	GO:0005737//cytoplasm`cellular_component;GO:0034618//arginine binding`molecular_function;GO:0003700//DNA-binding transcription factor activity`molecular_function;GO:0006526//arginine biosynthetic process`biological_process;GO:0051259//protein complex oligomerization`biological_process;GO:0003677//DNA binding`molecular_function	COG1438`Arginine repressor`Transcription	PF01316.24//Arg_repressor`Arginine repressor, DNA binding domain;PF02863.21//Arg_repressor_C`Arginine repressor, C-terminal domain	WP_009554877.1//arginine repressor	TIGR01529.1//argR_whole`JCVI: arginine repressor
ctg_00532	K12555//pbp2A`penicillin-binding protein 2A [EC:2.4.1.129 3.4.16.4]	ko00550//Peptidoglycan biosynthesis`Metabolism`Glycan biosynthesis and metabolism;ko01100//Metabolic pathways`Metabolism`Global and overview maps;ko01501//beta-Lactam resistance`Human Diseases`Drug resistance: antimicrobial	WP_027826174.1//PBP1A family penicillin-binding protein	tr|A0A0R1T1E0|A0A0R1T1E0_9LACO//Multimodular transpeptidase-transglycosylase {ECO:0000313|EMBL:KRL74873.1} OS=Ligilactobacillus saerimneri DSM 16049 ORFNames=FC54_GL000022 {ECO:0000313|EMBL:KRL74873.1} PE=4	GO:0008955//peptidoglycan glycosyltransferase activity`molecular_function;GO:0016021//integral component of membrane`cellular_component;GO:0008658//penicillin binding`molecular_function;GO:0009002//serine-type D-Ala-D-Ala carboxypeptidase activity`molecular_function	COG0744`Penicillin-binding protein 1B/1F, peptidoglycan transglycosylase/transpeptidase`Cell wall/membrane/envelope biogenesis	PF00912.25//Transgly`Transglycosylase;PF00905.25//Transpeptidase`Penicillin binding protein transpeptidase domain	WP_027826174.1//PBP1A family penicillin-binding protein	TIGR02073.1//PBP_1c`JCVI: penicillin-binding protein 1C;TIGR02070.1//mono_pep_trsgly`JCVI: monofunctional biosynthetic peptidoglycan transglycosylase;TIGR02074.1//PBP_1a_fam`JCVI: PBP1A family penicillin-binding protein;TIGR02071.1//PBP_1b`JCVI: penicillin-binding protein 1B
ctg_00534	K03698//cbf, cbf1`3'-5' exoribonuclease [EC:3.1.-.-]	None	WP_009554871.1//HD domain-containing protein	tr|A0A0R1TCF9|A0A0R1TCF9_9LACO//CMP-binding factor {ECO:0000313|EMBL:KRL74875.1} OS=Ligilactobacillus saerimneri DSM 16049 ORFNames=FC54_GL000024 {ECO:0000313|EMBL:KRL74875.1} PE=4	GO:0003676//nucleic acid binding`molecular_function	COG3481`3'-5' exoribonuclease YhaM, can participate in 23S rRNA maturation, HD superfamily`Translation, ribosomal structure and biogenesis	PF01336.28//tRNA_anti-codon`OB-fold nucleic acid binding domain;PF01966.25//HD`HD domain	WP_009554871.1//HD domain-containing protein	TIGR00277.1//HDIG`JCVI: HDIG domain-containing protein
ctg_00535	K07533//prsA`foldase protein PrsA [EC:5.2.1.8]	None	WP_027826172.1//peptidylprolyl isomerase	tr|A0A0R1T0T6|A0A0R1T0T6_9LACO//Foldase protein PrsA {ECO:0000256|HAMAP-Rule:MF_01145} EC=5.2.1.8 {ECO:0000256|HAMAP-Rule:MF_01145} OS=Ligilactobacillus saerimneri DSM 16049 ORFNames=FC54_GL000025 {ECO:0000313|EMBL:KRL74876.1} PE=3	GO:0006457//protein folding`biological_process;GO:0003755//peptidyl-prolyl cis-trans isomerase activity`molecular_function;GO:0005886//plasma membrane`cellular_component	COG0760`Peptidyl-prolyl isomerase, parvulin family`Posttranslational modification, protein turnover, chaperones	PF13145.9//Rotamase_2`PPIC-type PPIASE domain;PF13616.9//Rotamase_3`PPIC-type PPIASE domain;PF00639.24//Rotamase`PPIC-type PPIASE domain	WP_027826172.1//peptidylprolyl isomerase	None
ctg_00537	K02503//HINT1, hinT, hit`histidine triad (HIT) family protein	None	WP_027826170.1//HIT family protein	tr|A0A7H9EK79|A0A7H9EK79_9LACO//HIT domain-containing protein {ECO:0000313|EMBL:QLL77692.1} OS=Ligilactobacillus saerimneri ORFNames=GTO87_03225 {ECO:0000313|EMBL:QLL77692.1} PE=4	GO:0003824//catalytic activity`molecular_function	COG0537`Purine nucleoside phosphoramidase/Ap4A hydrolase, histidine triade (HIT) family`Nucleotide transport and metabolism;COG0537`Purine nucleoside phosphoramidase/Ap4A hydrolase, histidine triade (HIT) family`General function prediction only	PF11969.11//DcpS_C`Scavenger mRNA decapping enzyme C-term binding;PF01230.26//HIT`HIT domain	WP_027826170.1//HIT family protein	None
ctg_00538	K25158//ecsA`ABC-2 type transport system ATP-binding protein	None	WP_027826169.1//ABC transporter ATP-binding protein	tr|A0A0R1T0P2|A0A0R1T0P2_9LACO//ABC transporter, ATP-binding protein {ECO:0000313|EMBL:KRL74879.1} OS=Ligilactobacillus saerimneri DSM 16049 ORFNames=FC54_GL000028 {ECO:0000313|EMBL:KRL74879.1} PE=4	GO:0005524//ATP binding`molecular_function	COG1131`ABC-type multidrug transport system, ATPase component`Defense mechanisms	PF00005.30//ABC_tran`ABC transporter	WP_027826169.1//ABC transporter ATP-binding protein	TIGR02673.1//FtsE`JCVI: cell division ATP-binding protein FtsE;TIGR02315.1//ABC_phnC`JCVI: phosphonate ABC transporter ATP-binding protein;TIGR03265.1//PhnT2`JCVI: putative 2-aminoethylphosphonate ABC transporter ATP-binding protein;TIGR03410.1//urea_trans_UrtE`JCVI: urea ABC transporter ATP-binding subunit UrtE;TIGR02633.1//xylG`JCVI: D-xylose ABC transporter ATP-binding protein;TIGR03522.1//Gld…
ctg_00539	K25157//ecsB`ABC-2 type transport system permease protein	None	WP_027826168.1//ABC transporter permease	tr|A0A7H9EJ77|A0A7H9EJ77_9LACO//Uncharacterized protein {ECO:0000313|EMBL:QLL77694.1} OS=Ligilactobacillus saerimneri ORFNames=GTO87_03235 {ECO:0000313|EMBL:QLL77694.1} PE=4	GO:0016021//integral component of membrane`cellular_component	COG4473`Predicted ABC-type exoprotein transport system, permease component`Intracellular trafficking, secretion, and vesicular transport	PF05975.15//EcsB`Bacterial ABC transporter protein EcsB	WP_027826168.1//ABC transporter permease	None
ctg_00541	K03439//trmB, METTL1, TRM8`tRNA (guanine-N7-)-methyltransferase [EC:2.1.1.33]	None	WP_180849494.1//tRNA (guanosine(46)-N7)-methyltransferase TrmB	tr|A0A7H9EJ59|A0A7H9EJ59_9LACO//tRNA (guanine-N(7)-)-methyltransferase {ECO:0000256|HAMAP-Rule:MF_01057} EC=2.1.1.33 {ECO:0000256|HAMAP-Rule:MF_01057} tRNA (guanine(46)-N(7))-methyltransferase {ECO:0000256|HAMAP-Rule:MF_01057} tRNA(m7G46)-methyltransferase {ECO:0000256|HAMAP-Rule:MF_01057} OS=Ligilactobacillus saerimneri ORFNames=GTO87_03245 {ECO:0000313|EMBL:QLL77696.1} PE=3	GO:0008176//tRNA (guanine-N7-)-methyltransferase activity`molecular_function	COG0220`tRNA G46 N7-methylase TrmB`Translation, ribosomal structure and biogenesis	PF02390.20//Methyltransf_4`Putative methyltransferase	WP_180849494.1//tRNA (guanosine(46)-N7)-methyltransferase TrmB	TIGR00091.1//TIGR00091`JCVI: tRNA (guanosine(46)-N7)-methyltransferase TrmB
ctg_00544	K03466//ftsK, spoIIIE`DNA segregation ATPase FtsK/SpoIIIE, S-DNA-T family	None	WP_180849496.1//DNA translocase FtsK	tr|A0A7H9EJS7|A0A7H9EJS7_9LACO//DNA translocase FtsK {ECO:0000256|ARBA:ARBA00020887} OS=Ligilactobacillus saerimneri ORFNames=GTO87_03260 {ECO:0000313|EMBL:QLL77699.1} PE=3	GO:0007059//chromosome segregation`biological_process;GO:0016020//membrane`cellular_component;GO:0005524//ATP binding`molecular_function;GO:0003677//DNA binding`molecular_function	COG1674`DNA segregation ATPase FtsK/SpoIIIE or related protein`Cell cycle control, cell division, chromosome partitioning	PF17854.4//FtsK_alpha`FtsK alpha domain;PF01580.21//FtsK_SpoIIIE`FtsK/SpoIIIE family;PF09397.13//FtsK_gamma`Ftsk gamma domain	WP_180849496.1//DNA translocase FtsK	TIGR03925.1//T7SS_EccC_b`JCVI: type VII secretion protein EccCb;TIGR03924.1//T7SS_EccC_a`JCVI: type VII secretion protein EccCa
ctg_00545	K01924//murC`UDP-N-acetylmuramate--alanine ligase [EC:6.3.2.8]	ko00550//Peptidoglycan biosynthesis`Metabolism`Glycan biosynthesis and metabolism;ko01100//Metabolic pathways`Metabolism`Global and overview maps	WP_027826163.1//UDP-N-acetylmuramate--L-alanine ligase	tr|A0A0R1SZ80|A0A0R1SZ80_9LACO//UDP-N-acetylmuramate--L-alanine ligase {ECO:0000256|ARBA:ARBA00012211, ECO:0000256|HAMAP-Rule:MF_00046} EC=6.3.2.8 {ECO:0000256|ARBA:ARBA00012211, ECO:0000256|HAMAP-Rule:MF_00046} UDP-N-acetylmuramoyl-L-alanine synthetase {ECO:0000256|HAMAP-Rule:MF_00046} OS=Ligilactobacillus saerimneri DSM 16049 ORFNames=FC54_GL000035 {ECO:0000313|EMBL:KRL74886.1} PE=3	GO:0005737//cytoplasm`cellular_component;GO:0008763//UDP-N-acetylmuramate-L-alanine ligase activity`molecular_function;GO:0009252//peptidoglycan biosynthetic process`biological_process;GO:0071555//cell wall organization`biological_process;GO:0008360//regulation of cell shape`biological_process;GO:0005524//ATP binding`molecular_function;GO:0051301//cell division`biological_process;GO:0007049//cell…	COG0773`UDP-N-acetylmuramate-alanine ligase MurC and related ligases, MurC/Mpl family`Cell wall/membrane/envelope biogenesis	PF01225.28//Mur_ligase`Mur ligase family, catalytic domain;PF08245.15//Mur_ligase_M`Mur ligase middle domain;PF02875.24//Mur_ligase_C`Mur ligase family, glutamate ligase domain	WP_027826163.1//UDP-N-acetylmuramate--L-alanine ligase	TIGR01082.1//murC`JCVI: UDP-N-acetylmuramate--L-alanine ligase;TIGR01081.1//mpl`JCVI: UDP-N-acetylmuramate:L-alanyl-gamma-D-glutamyl-meso-diaminopimelate ligase;TIGR01087.1//murD`JCVI: UDP-N-acetylmuramoyl-L-alanine--D-glutamate ligase;TIGR01143.1//murF`JCVI: UDP-N-acetylmuramoyl-tripeptide--D-alanyl-D-alanine ligase;TIGR01085.1//murE`JCVI: UDP-N-acetylmuramyl-tripeptide synthetase
ctg_00546	K06890//K06890`uncharacterized protein	None	WP_027826162.1//Bax inhibitor-1/YccA family protein	tr|A0A0R1T0J5|A0A0R1T0J5_9LACO//Integral membrane protein, interacts with ftsh {ECO:0000313|EMBL:KRL74887.1} OS=Ligilactobacillus saerimneri DSM 16049 ORFNames=FC54_GL000036 {ECO:0000313|EMBL:KRL74887.1} PE=3	GO:0016021//integral component of membrane`cellular_component	COG0670`Integral membrane protein YbhL, putative Ca2+ regulator, Bax inhibitor (BI-1)/TMBIM family`Inorganic ion transport and metabolism	PF01027.23//Bax1-I`Inhibitor of apoptosis-promoting Bax1	WP_027826162.1//Bax inhibitor-1/YccA family protein	None
ctg_00547	K02335//polA`DNA polymerase I [EC:2.7.7.7]	ko03030//DNA replication`Genetic Information Processing`Replication and repair;ko03410//Base excision repair`Genetic Information Processing`Replication and repair;ko03420//Nucleotide excision repair`Genetic Information Processing`Replication and repair;ko03440//Homologous recombination`Genetic Information Processing`Replication and repair	WP_180849499.1//DNA polymerase I	tr|A0A7H9EK88|A0A7H9EK88_9LACO//DNA polymerase I {ECO:0000256|ARBA:ARBA00020311, ECO:0000256|RuleBase:RU004460} EC=2.7.7.7 {ECO:0000256|ARBA:ARBA00012417, ECO:0000256|RuleBase:RU004460} OS=Ligilactobacillus saerimneri ORFNames=GTO87_03275 {ECO:0000313|EMBL:QLL77702.1} PE=3	GO:0003887//DNA-directed DNA polymerase activity`molecular_function;GO:0008408//3'-5' exonuclease activity`molecular_function;GO:0006281//DNA repair`biological_process;GO:0006261//DNA-dependent DNA replication`biological_process;GO:0003677//DNA binding`molecular_function	COG0258`5'-3' exonuclease Xni/ExoIX (flap endonuclease)`Replication, recombination and repair	PF02739.19//5_3_exonuc_N`5'-3' exonuclease, N-terminal resolvase-like domain;PF01367.23//5_3_exonuc`5'-3' exonuclease, C-terminal SAM fold;PF00476.23//DNA_pol_A`DNA polymerase family A	WP_180849499.1//DNA polymerase I	TIGR00593.1//pola`JCVI: DNA polymerase I
ctg_00548	K10563//mutM, fpg`formamidopyrimidine-DNA glycosylase [EC:3.2.2.23 4.2.99.18]	ko03410//Base excision repair`Genetic Information Processing`Replication and repair	WP_009554841.1//bifunctional DNA-formamidopyrimidine glycosylase/DNA-(apurinic or apyrimidinic site) lyase	tr|M5J5V9|M5J5V9_9LACO//Formamidopyrimidine-DNA glycosylase {ECO:0000256|HAMAP-Rule:MF_00103} Short=Fapy-DNA glycosylase {ECO:0000256|HAMAP-Rule:MF_00103} EC=3.2.2.23 {ECO:0000256|HAMAP-Rule:MF_00103} DNA-(apurinic or apyrimidinic site) lyase MutM {ECO:0000256|HAMAP-Rule:MF_00103} Short=AP lyase MutM {ECO:0000256|HAMAP-Rule:MF_00103} EC=4.2.99.18 {ECO:0000256|HAMAP-Rule:MF_00103} OS=Ligilactobaci…	GO:0140078//class I DNA-(apurinic or apyrimidinic site) endonuclease activity`molecular_function;GO:0006284//base-excision repair`biological_process;GO:0003684//damaged DNA binding`molecular_function;GO:0008534//oxidized purine nucleobase lesion DNA N-glycosylase activity`molecular_function;GO:0008270//zinc ion binding`molecular_function	COG0266`Formamidopyrimidine-DNA glycosylase`Replication, recombination and repair	PF01149.27//Fapy_DNA_glyco`Formamidopyrimidine-DNA glycosylase N-terminal domain;PF06831.17//H2TH`Formamidopyrimidine-DNA glycosylase H2TH domain;PF06827.17//zf-FPG_IleRS`Zinc finger found in FPG and IleRS	WP_009554841.1//bifunctional DNA-formamidopyrimidine glycosylase/DNA-(apurinic or apyrimidinic site) lyase	TIGR00577.1//fpg`JCVI: DNA-formamidopyrimidine glycosylase
ctg_00549	K00859//coaE`dephospho-CoA kinase [EC:2.7.1.24]	ko00770//Pantothenate and CoA biosynthesis`Metabolism`Metabolism of cofactors and vitamins;ko01100//Metabolic pathways`Metabolism`Global and overview maps;ko01240//Biosynthesis of cofactors`Metabolism`Global and overview maps	WP_180849500.1//dephospho-CoA kinase	tr|A0A7H9EJ83|A0A7H9EJ83_9LACO//Dephospho-CoA kinase {ECO:0000256|HAMAP-Rule:MF_00376} EC=2.7.1.24 {ECO:0000256|HAMAP-Rule:MF_00376} Dephosphocoenzyme A kinase {ECO:0000256|HAMAP-Rule:MF_00376} OS=Ligilactobacillus saerimneri ORFNames=GTO87_03285 {ECO:0000313|EMBL:QLL77704.1} PE=3	GO:0005737//cytoplasm`cellular_component;GO:0015937//coenzyme A biosynthetic process`biological_process;GO:0005524//ATP binding`molecular_function;GO:0004140//dephospho-CoA kinase activity`molecular_function	COG0237`Dephospho-CoA kinase`Coenzyme transport and metabolism	PF01121.23//CoaE`Dephospho-CoA kinase	WP_180849500.1//dephospho-CoA kinase	TIGR00152.1//TIGR00152`JCVI: dephospho-CoA kinase
ctg_00550	K07738//nrdR`transcriptional repressor NrdR	None	WP_009554837.1//transcriptional regulator NrdR	tr|A0A0R1TCH3|A0A0R1TCH3_9LACO//Transcriptional repressor NrdR {ECO:0000256|HAMAP-Rule:MF_00440} OS=Ligilactobacillus saerimneri DSM 16049 ORFNames=FC54_GL000040 {ECO:0000313|EMBL:KRL74891.1} PE=3	GO:0045892//negative regulation of transcription, DNA-templated`biological_process;GO:0008270//zinc ion binding`molecular_function;GO:0005524//ATP binding`molecular_function;GO:0003677//DNA binding`molecular_function	COG1327`Transcriptional regulator NrdR, contains Zn-ribbon and ATP-cone domains`Transcription	PF03477.19//ATP-cone`ATP cone domain	WP_009554837.1//transcriptional regulator NrdR	TIGR00244.1//TIGR00244`JCVI: transcriptional regulator NrdR
ctg_00551	K03346//dnaB`replication initiation and membrane attachment protein	None	WP_009554835.1//DnaD domain protein	tr|M5J6G7|M5J6G7_9LACO//Chromosome replication initiation / membrane attachment protein {ECO:0000313|EMBL:EKW98727.1} OS=Ligilactobacillus saerimneri 30a ORFNames=D271_06955 {ECO:0000313|EMBL:EKW98727.1} PE=4	None	COG3611`Replication initiation and membrane attachment protein DnaB`Replication, recombination and repair	None	WP_009554835.1//DnaD domain protein	None
ctg_00552	K11144//dnaI`primosomal protein DnaI	None	WP_009554833.1//primosomal protein DnaI	tr|M5J4R7|M5J4R7_9LACO//Primosomal protein DnaI {ECO:0000313|EMBL:EKW98726.1} OS=Ligilactobacillus saerimneri 30a ORFNames=D271_06950 {ECO:0000313|EMBL:EKW98726.1} PE=4	GO:0005524//ATP binding`molecular_function	COG1484`DNA replication protein DnaC`Replication, recombination and repair	PF07319.14//DnaI_N`Primosomal protein DnaI N-terminus;PF01695.20//IstB_IS21`IstB-like ATP binding protein	WP_009554833.1//primosomal protein DnaI	TIGR03420.1//DnaA_homol_Hda`JCVI: DnaA regulatory inactivator Hda
ctg_00553	K01868//TARS, thrS`threonyl-tRNA synthetase [EC:6.1.1.3]	ko00970//Aminoacyl-tRNA biosynthesis`Genetic Information Processing`Translation	WP_180849502.1//threonine--tRNA ligase	tr|A0A7H9EJ28|A0A7H9EJ28_9LACO//Threonine--tRNA ligase {ECO:0000256|HAMAP-Rule:MF_00184} EC=6.1.1.3 {ECO:0000256|HAMAP-Rule:MF_00184} Threonyl-tRNA synthetase {ECO:0000256|HAMAP-Rule:MF_00184} Short=ThrRS {ECO:0000256|HAMAP-Rule:MF_00184} OS=Ligilactobacillus saerimneri ORFNames=GTO87_03305 {ECO:0000313|EMBL:QLL77708.1} PE=3	GO:0005737//cytoplasm`cellular_component;GO:0006435//threonyl-tRNA aminoacylation`biological_process;GO:0000049//tRNA binding`molecular_function;GO:0004829//threonine-tRNA ligase activity`molecular_function;GO:0046872//metal ion binding`molecular_function;GO:0005524//ATP binding`molecular_function	COG0441`Threonyl-tRNA synthetase`Translation, ribosomal structure and biogenesis	PF00587.28//tRNA-synt_2b`tRNA synthetase class II core domain (G, H, P, S and T);PF03129.23//HGTP_anticodon`Anticodon binding domain	WP_180849502.1//threonine--tRNA ligase	TIGR00418.1//thrS`JCVI: threonine--tRNA ligase;TIGR00442.1//hisS`JCVI: histidine--tRNA ligase;TIGR00443.1//hisZ_biosyn_reg`JCVI: ATP phosphoribosyltransferase regulatory subunit
ctg_00555	K02520//infC, MTIF3`translation initiation factor IF-3	None	WP_009554828.1//translation initiation factor IF-3	tr|A0A0R1T0Q6|A0A0R1T0Q6_9LACO//Translation initiation factor IF-3 {ECO:0000256|HAMAP-Rule:MF_00080, ECO:0000256|RuleBase:RU000646} OS=Ligilactobacillus saerimneri DSM 16049 ORFNames=FC54_GL000044 {ECO:0000313|EMBL:KRL74895.1} PE=3	GO:0005737//cytoplasm`cellular_component;GO:0003743//translation initiation factor activity`molecular_function	COG0290`Translation initiation factor IF-3`Translation, ribosomal structure and biogenesis	PF05198.19//IF3_N`Translation initiation factor IF-3, N-terminal domain;PF00707.25//IF3_C`Translation initiation factor IF-3, C-terminal domain	WP_009554828.1//translation initiation factor IF-3	TIGR00168.2//infC`JCVI: translation initiation factor IF-3
ctg_00556	K02916//RP-L35, MRPL35, rpmI`large subunit ribosomal protein L35	ko03010//Ribosome`Genetic Information Processing`Translation	WP_009554826.1//50S ribosomal protein L35	tr|A0A0R1T0P0|A0A0R1T0P0_9LACO//50S ribosomal protein L35 {ECO:0000256|HAMAP-Rule:MF_00514, ECO:0000256|RuleBase:RU000568} OS=Ligilactobacillus saerimneri DSM 16049 ORFNames=FC54_GL000045 {ECO:0000313|EMBL:KRL74896.1} PE=3	GO:0003735//structural constituent of ribosome`molecular_function;GO:0005840//ribosome`cellular_component;GO:0006412//translation`biological_process	COG0291`Ribosomal protein L35`Translation, ribosomal structure and biogenesis	PF01632.22//Ribosomal_L35p`Ribosomal protein L35	WP_009554826.1//50S ribosomal protein L35	TIGR00001.1//rpmI_bact`JCVI: 50S ribosomal protein L35
ctg_00557	K02887//RP-L20, MRPL20, rplT`large subunit ribosomal protein L20	ko03010//Ribosome`Genetic Information Processing`Translation	WP_009554824.1//50S ribosomal protein L20	tr|A0A0R1T0W2|A0A0R1T0W2_9LACO//50S ribosomal protein L20 {ECO:0000256|HAMAP-Rule:MF_00382, ECO:0000256|RuleBase:RU000560} OS=Ligilactobacillus saerimneri DSM 16049 ORFNames=FC54_GL000046 {ECO:0000313|EMBL:KRL74897.1} PE=3	GO:0005737//cytoplasm`cellular_component;GO:0005840//ribosome`cellular_component;GO:0019843//rRNA binding`molecular_function;GO:0003735//structural constituent of ribosome`molecular_function;GO:0006412//translation`biological_process;GO:0000027//ribosomal large subunit assembly`biological_process	COG0292`Ribosomal protein L20`Translation, ribosomal structure and biogenesis	PF00453.21//Ribosomal_L20`Ribosomal protein L20	WP_009554824.1//50S ribosomal protein L20	TIGR01032.1//rplT_bact`JCVI: 50S ribosomal protein L20
ctg_00558	K07015//yqeG`putative phosphatase [EC:3.1.3.-]	None	WP_009554823.1//YqeG family HAD IIIA-type phosphatase	tr|M5J4R5|M5J4R5_9LACO//HAD superfamily hydrolase {ECO:0000313|EMBL:EKW98721.1} OS=Ligilactobacillus saerimneri 30a ORFNames=D271_06925 {ECO:0000313|EMBL:EKW98721.1} PE=4	GO:0008962//phosphatidylglycerophosphatase activity`molecular_function	COG2179`Predicted phosphohydrolase YqeG, HAD superfamily`General function prediction only	PF00702.29//Hydrolase`haloacid dehalogenase-like hydrolase;PF09419.13//PGP_phosphatase`Mitochondrial PGP phosphatase;PF13419.9//HAD_2`Haloacid dehalogenase-like hydrolase;PF13242.9//Hydrolase_like`HAD-hyrolase-like	WP_009554823.1//YqeG family HAD IIIA-type phosphatase	TIGR01668.1//YqeG_hyp_ppase`JCVI: YqeG family HAD IIIA-type phosphatase;TIGR01662.1//HAD-SF-IIIA`JCVI: HAD-IIIA family hydrolase
ctg_00559	K06948//yqeH`30S ribosome assembly GTPase	None	WP_027826155.1//ribosome biogenesis GTPase YqeH	tr|A0A0R1T8S1|A0A0R1T8S1_9LACO//GTPase YqeH {ECO:0000313|EMBL:KRL74899.1} OS=Ligilactobacillus saerimneri DSM 16049 ORFNames=FC54_GL000048 {ECO:0000313|EMBL:KRL74899.1} PE=4	GO:0005525//GTP binding`molecular_function	COG1161`Ribosome biogenesis GTPase RbgA`Translation, ribosomal structure and biogenesis	PF03193.19//RsgA_GTPase`RsgA GTPase;PF01926.26//MMR_HSR1`50S ribosome-binding GTPase	WP_027826155.1//ribosome biogenesis GTPase YqeH	TIGR03597.1//GTPase_YqeH`JCVI: ribosome biogenesis GTPase YqeH;TIGR03596.1//GTPase_YlqF`JCVI: ribosome biogenesis GTPase YlqF;TIGR00231.1//small_GTP`JCVI: GTP-binding protein
ctg_00560	K07574//yhbY`RNA-binding protein	None	QLL77714.1//ribosome assembly RNA-binding protein YhbY	tr|M5J7H3|M5J7H3_9LACO//YhbY domain RNA binding protein {ECO:0000313|EMBL:EKW98719.1} OS=Ligilactobacillus saerimneri 30a ORFNames=D271_06915 {ECO:0000313|EMBL:EKW98719.1} PE=4	GO:0003723//RNA binding`molecular_function	COG1534`RNA-binding protein YhbY`Translation, ribosomal structure and biogenesis	PF01985.24//CRS1_YhbY`CRS1 / YhbY (CRM) domain	WP_027826154.1//ribosome assembly RNA-binding protein YhbY	TIGR00253.1//RNA_bind_YhbY`JCVI: ribosome assembly RNA-binding protein YhbY
ctg_00561	K00969//nadD`nicotinate-nucleotide adenylyltransferase [EC:2.7.7.18]	ko00760//Nicotinate and nicotinamide metabolism`Metabolism`Metabolism of cofactors and vitamins;ko01100//Metabolic pathways`Metabolism`Global and overview maps;ko01240//Biosynthesis of cofactors`Metabolism`Global and overview maps	WP_027826153.1//nicotinate-nucleotide adenylyltransferase	tr|M5J448|M5J448_9LACO//Probable nicotinate-nucleotide adenylyltransferase {ECO:0000256|HAMAP-Rule:MF_00244} EC=2.7.7.18 {ECO:0000256|HAMAP-Rule:MF_00244} Deamido-NAD(+) diphosphorylase {ECO:0000256|HAMAP-Rule:MF_00244} Deamido-NAD(+) pyrophosphorylase {ECO:0000256|HAMAP-Rule:MF_00244} Nicotinate mononucleotide adenylyltransferase {ECO:0000256|HAMAP-Rule:MF_00244} Short=NaMN adenylyltransferase {…	GO:0009435//NAD biosynthetic process`biological_process;GO:0004515//nicotinate-nucleotide adenylyltransferase activity`molecular_function;GO:0005524//ATP binding`molecular_function	COG1057`Nicotinate-nucleotide adenylyltransferase NadD`Coenzyme transport and metabolism	PF01467.29//CTP_transf_like`Cytidylyltransferase-like	WP_027826153.1//nicotinate-nucleotide adenylyltransferase	TIGR00125.1//cyt_tran_rel`JCVI: adenylyltransferase/cytidyltransferase family protein;TIGR00482.1//TIGR00482`JCVI: nicotinate (nicotinamide) nucleotide adenylyltransferase
ctg_00563	K09710//ybeB`ribosome-associated protein	None	WP_009554813.1//ribosome silencing factor	tr|A0A0R1T0L0|A0A0R1T0L0_9LACO//Ribosomal silencing factor RsfS {ECO:0000256|HAMAP-Rule:MF_01477} OS=Ligilactobacillus saerimneri DSM 16049 ORFNames=FC54_GL000052 {ECO:0000313|EMBL:KRL74903.1} PE=3	GO:0005737//cytoplasm`cellular_component;GO:0008033//tRNA processing`biological_process;GO:0000166//nucleotide binding`molecular_function;GO:0090071//negative regulation of ribosome biogenesis`biological_process;GO:0042256//mature ribosome assembly`biological_process;GO:0017148//negative regulation of translation`biological_process;GO:0046872//metal ion binding`molecular_function	COG0799`Ribosomal silencing factor RsfS, regulates association of 30S and 50S subunits`Translation, ribosomal structure and biogenesis	PF02410.18//RsfS`Ribosomal silencing factor during starvation	WP_009554813.1//ribosome silencing factor	TIGR00090.1//rsfS_iojap_ybeB`JCVI: ribosome silencing factor
ctg_00566	K07040//yceD, ylbN`DUF177 domain-containing protein	None	WP_027826149.1//YceD family protein	tr|A0A0R1T7E2|A0A0R1T7E2_9LACO//Uncharacterized protein {ECO:0000313|EMBL:KRL74906.1} OS=Ligilactobacillus saerimneri DSM 16049 ORFNames=FC54_GL000055 {ECO:0000313|EMBL:KRL74906.1} PE=4	None	COG1399`23S rRNA accumulation protein YceD (essential in plants, uncharacterized in bacteria)`Translation, ribosomal structure and biogenesis	PF02620.20//YceD`Large ribosomal RNA subunit accumulation protein YceD	WP_027826149.1//YceD family protein	None
ctg_00567	K02911//RP-L32, MRPL32, rpmF`large subunit ribosomal protein L32	ko03010//Ribosome`Genetic Information Processing`Translation	WP_009554804.1//50S ribosomal protein L32	tr|M5J6G1|M5J6G1_9LACO//50S ribosomal protein L32 {ECO:0000256|HAMAP-Rule:MF_00340} OS=Ligilactobacillus saerimneri 30a ORFNames=D271_06880 {ECO:0000313|EMBL:EKW98712.1} PE=3	GO:0003735//structural constituent of ribosome`molecular_function;GO:0015934//large ribosomal subunit`cellular_component;GO:0006412//translation`biological_process	COG0333`Ribosomal protein L32`Translation, ribosomal structure and biogenesis	PF01783.26//Ribosomal_L32p`Ribosomal L32p protein family	WP_009554804.1//50S ribosomal protein L32	TIGR01031.1//rpmF_bact`JCVI: 50S ribosomal protein L32
ctg_00568	K03978//engB`GTP-binding protein	None	WP_009554802.1//ribosome biogenesis GTP-binding protein YihA/YsxC	tr|A0A0R1TCN2|A0A0R1TCN2_9LACO//Probable GTP-binding protein EngB {ECO:0000256|HAMAP-Rule:MF_00321} OS=Ligilactobacillus saerimneri DSM 16049 ORFNames=FC54_GL000056 {ECO:0000313|EMBL:KRL74907.1} PE=3	GO:0046872//metal ion binding`molecular_function;GO:0000917//division septum assembly`biological_process;GO:0005525//GTP binding`molecular_function	COG0218`GTP-binding protein EngB required for normal cell division`Cell cycle control, cell division, chromosome partitioning	PF01926.26//MMR_HSR1`50S ribosome-binding GTPase;PF02421.21//FeoB_N`Ferrous iron transport protein B	WP_009554802.1//ribosome biogenesis GTP-binding protein YihA/YsxC	TIGR03598.1//GTPase_YsxC`JCVI: ribosome biogenesis GTP-binding protein YihA/YsxC;TIGR03594.1//GTPase_EngA`JCVI: ribosome biogenesis GTPase Der;TIGR03918.1//GTP_HydF`JCVI: [FeFe] hydrogenase H-cluster maturation GTPase HydF;TIGR00231.1//small_GTP`JCVI: GTP-binding protein;TIGR00436.1//era`JCVI: GTPase Era
ctg_00571	K23059//artP, artI`arginine/lysine/histidine transporter system substrate-binding protein;K17077//artQ`arginine/lysine/histidine transport system permease protein;K10036//glnH`glutamine transport system substrate-binding protein;K02029//ABC.PA.P`polar amino acid transport system permease protein;K02030//ABC.PA.S`polar amino acid transport system substrate-binding protein	ko02010//ABC transporters`Environmental Information Processing`Membrane transport;ko02010//ABC transporters`Environmental Information Processing`Membrane transport;ko02010//ABC transporters`Environmental Information Processing`Membrane transport	WP_216542244.1//ABC transporter substrate-binding protein/permease	tr|A0A7H9EJ45|A0A7H9EJ45_9LACO//ABC transporter permease subunit {ECO:0000313|EMBL:QLL77723.1} OS=Ligilactobacillus saerimneri ORFNames=GTO87_03385 {ECO:0000313|EMBL:QLL77723.1} PE=3	GO:0043190//ATP-binding cassette (ABC) transporter complex`cellular_component;GO:0022857//transmembrane transporter activity`molecular_function;GO:0006865//amino acid transport`biological_process	COG0765`ABC-type amino acid transport system, permease component`Amino acid transport and metabolism	PF00497.23//SBP_bac_3`Bacterial extracellular solute-binding proteins, family 3;PF00528.25//BPD_transp_1`Binding-protein-dependent transport system inner membrane component	WP_216542244.1//ABC transporter substrate-binding protein/permease	TIGR02995.1//ectoine_ehuB`JCVI: ectoine/hydroxyectoine ABC transporter substrate-binding protein EhuB;TIGR01096.1//3A0103s03R`JCVI: lysine/arginine/ornithine ABC transporter substrate-binding protein;TIGR04262.1//orph_peri_GRRM`JCVI: extracellular substrate binding-like orphan protein GrrP;TIGR01097.1//PhnE`JCVI: phosphonate ABC transporter, permease protein PhnE;TIGR03004.1//ectoine_ehuC`JCVI: e…
ctg_00572	K02028//ABC.PA.A`polar amino acid transport system ATP-binding protein [EC:7.4.2.1]	None	KRL74910.1//arginine abc transporter, atp-binding protein artm	tr|A0A0R1T2J4|A0A0R1T2J4_9LACO//Arginine abc transporter, atp-binding protein artm {ECO:0000313|EMBL:KRL74910.1} OS=Ligilactobacillus saerimneri DSM 16049 ORFNames=FC54_GL000060 {ECO:0000313|EMBL:KRL74910.1} PE=4	GO:0015424//ABC-type amino acid transporter activity`molecular_function;GO:0005524//ATP binding`molecular_function	COG1126`ABC-type polar amino acid transport system, ATPase component`Amino acid transport and metabolism	PF02463.22//SMC_N`RecF/RecN/SMC N terminal domain;PF00005.30//ABC_tran`ABC transporter	WP_009554795.1//amino acid ABC transporter ATP-binding protein	TIGR02323.1//CP_lyasePhnK`JCVI: phosphonate C-P lyase system protein PhnK;TIGR02673.1//FtsE`JCVI: cell division ATP-binding protein FtsE;TIGR02633.1//xylG`JCVI: D-xylose ABC transporter ATP-binding protein;TIGR03411.1//urea_trans_UrtD`JCVI: urea ABC transporter ATP-binding protein UrtD;TIGR02315.1//ABC_phnC`JCVI: phosphonate ABC transporter ATP-binding protein;TIGR03265.1//PhnT2`JCVI: putative 2-…
ctg_00573	K03703//uvrC`excinuclease ABC subunit C	ko03420//Nucleotide excision repair`Genetic Information Processing`Replication and repair	WP_027826146.1//excinuclease ABC subunit UvrC	tr|A0A0R1T0S7|A0A0R1T0S7_9LACO//UvrABC system protein C {ECO:0000256|HAMAP-Rule:MF_00203} Short=Protein UvrC {ECO:0000256|HAMAP-Rule:MF_00203} Excinuclease ABC subunit C {ECO:0000256|HAMAP-Rule:MF_00203} OS=Ligilactobacillus saerimneri DSM 16049 ORFNames=FC54_GL000061 {ECO:0000313|EMBL:KRL74911.1} PE=3	GO:0005737//cytoplasm`cellular_component;GO:0009380//excinuclease repair complex`cellular_component;GO:0009381//excinuclease ABC activity`molecular_function;GO:0006289//nucleotide-excision repair`biological_process;GO:0009432//SOS response`biological_process;GO:0003677//DNA binding`molecular_function	COG0322`Excinuclease UvrABC, nuclease subunit`Replication, recombination and repair	PF01541.27//GIY-YIG`GIY-YIG catalytic domain;PF02151.22//UVR`UvrB/uvrC motif;PF08459.14//UvrC_RNaseH_dom`UvrC RNAse H endonuclease domain;PF14520.9//HHH_5`Helix-hairpin-helix domain	WP_027826146.1//excinuclease ABC subunit UvrC	TIGR00194.1//uvrC`JCVI: excinuclease ABC subunit UvrC
ctg_00574	K03979//obgE, cgtA, MTG2`GTPase [EC:3.6.5.-]	None	WP_027826145.1//GTPase ObgE	tr|A0A0R1T0Q4|A0A0R1T0Q4_9LACO//GTPase Obg {ECO:0000256|HAMAP-Rule:MF_01454} EC=3.6.5.- {ECO:0000256|HAMAP-Rule:MF_01454} GTP-binding protein Obg {ECO:0000256|HAMAP-Rule:MF_01454} OS=Ligilactobacillus saerimneri DSM 16049 ORFNames=FC54_GL000062 {ECO:0000313|EMBL:KRL74912.1} PE=3	GO:0005737//cytoplasm`cellular_component;GO:0000287//magnesium ion binding`molecular_function;GO:0003924//GTPase activity`molecular_function;GO:0042254//ribosome biogenesis`biological_process;GO:0005525//GTP binding`molecular_function	COG0536`GTPase involved in cell partioning and DNA repair`Cell cycle control, cell division, chromosome partitioning;COG0536`GTPase involved in cell partioning and DNA repair`Replication, recombination and repair	PF01018.25//GTP1_OBG`GTP1/OBG;PF01926.26//MMR_HSR1`50S ribosome-binding GTPase;PF02421.21//FeoB_N`Ferrous iron transport protein B;PF09269.14//DUF1967`Domain of unknown function (DUF1967)	WP_027826145.1//GTPase ObgE	TIGR02729.1//Obg_CgtA`JCVI: Obg family GTPase CgtA;TIGR03156.1//GTP_HflX`JCVI: GTPase HflX;TIGR00231.1//small_GTP`JCVI: GTP-binding protein;TIGR00092.1//TIGR00092`JCVI: redox-regulated ATPase YchF;TIGR03594.1//GTPase_EngA`JCVI: ribosome biogenesis GTPase Der;TIGR00436.1//era`JCVI: GTPase Era;TIGR03595.1//Obg_CgtA_exten`JCVI: Obg family GTPase CgtA
ctg_00575	K16568//exoZ`exopolysaccharide production protein ExoZ	ko00543//Exopolysaccharide biosynthesis`Metabolism`Glycan biosynthesis and metabolism	WP_216542247.1//acyltransferase family protein	tr|M5J5V4|M5J5V4_9LACO//Acyltransferase {ECO:0000313|EMBL:EKW98705.1} OS=Ligilactobacillus saerimneri 30a ORFNames=D271_06845 {ECO:0000313|EMBL:EKW98705.1} PE=4	GO:0016021//integral component of membrane`cellular_component;GO:0016747//acyltransferase activity, transferring groups other than amino-acyl groups`molecular_function	COG1835`Peptidoglycan/LPS O-acetylase OafA/YrhL, contains acyltransferase and SGNH-hydrolase domains`Cell wall/membrane/envelope biogenesis	PF01757.25//Acyl_transf_3`Acyltransferase family	WP_216542247.1//acyltransferase family protein	None
ctg_00577	K00784//rnz`ribonuclease Z [EC:3.1.26.11]	None	WP_027826142.1//ribonuclease Z	tr|A0A0R1T8U9|A0A0R1T8U9_9LACO//Ribonuclease Z {ECO:0000256|HAMAP-Rule:MF_01818} Short=RNase Z {ECO:0000256|HAMAP-Rule:MF_01818} EC=3.1.26.11 {ECO:0000256|HAMAP-Rule:MF_01818} tRNA 3 endonuclease {ECO:0000256|HAMAP-Rule:MF_01818} tRNase Z {ECO:0000256|HAMAP-Rule:MF_01818} OS=Ligilactobacillus saerimneri DSM 16049 ORFNames=FC54_GL000065 {ECO:0000313|EMBL:KRL74915.1} PE=3	GO:0042781//3'-tRNA processing endoribonuclease activity`molecular_function;GO:0008270//zinc ion binding`molecular_function	COG1234`Ribonuclease BN, tRNA processing enzyme`Translation, ribosomal structure and biogenesis	PF12706.10//Lactamase_B_2`Beta-lactamase superfamily domain	WP_027826142.1//ribonuclease Z	TIGR02651.1//RNase_Z`JCVI: ribonuclease Z;TIGR02649.1//true_RNase_BN`JCVI: ribonuclease BN
ctg_00397	K08987//K08987`putative membrane protein	None	WP_027826703.1//DUF1304 family protein	tr|A0A0R1T6N5|A0A0R1T6N5_9LACO//Uncharacterized protein {ECO:0000313|EMBL:KRL73880.1} OS=Ligilactobacillus saerimneri DSM 16049 ORFNames=FC54_GL000288 {ECO:0000313|EMBL:KRL73880.1} PE=4	GO:0016021//integral component of membrane`cellular_component	COG3759`Uncharacterized membrane protein`Function unknown	PF06993.15//DUF1304`Protein of unknown function (DUF1304)	WP_027826703.1//DUF1304 family protein	None
ctg_00401	K04041//fbp3`fructose-1,6-bisphosphatase III [EC:3.1.3.11]	ko00010//Glycolysis / Gluconeogenesis`Metabolism`Carbohydrate metabolism;ko00030//Pentose phosphate pathway`Metabolism`Carbohydrate metabolism;ko00051//Fructose and mannose metabolism`Metabolism`Carbohydrate metabolism;ko00680//Methane metabolism`Metabolism`Energy metabolism;ko00710//Carbon fixation in photosynthetic organisms`Metabolism`Energy metabolism;ko01100//Metabolic pathways`Metabolism`Gl…	WP_216543600.1//fructose-bisphosphatase class III	tr|A0A7H9EIQ0|A0A7H9EIQ0_9LACO//Fructose-1,6-bisphosphatase class 3 {ECO:0000256|HAMAP-Rule:MF_01854} Short=FBPase class 3 {ECO:0000256|HAMAP-Rule:MF_01854} EC=3.1.3.11 {ECO:0000256|HAMAP-Rule:MF_01854} D-fructose-1,6-bisphosphate 1-phosphohydrolase class 3 {ECO:0000256|HAMAP-Rule:MF_01854} OS=Ligilactobacillus saerimneri ORFNames=GTO87_02215 {ECO:0000313|EMBL:QLL77536.1} PE=3	GO:0042132//fructose 1,6-bisphosphate 1-phosphatase activity`molecular_function;GO:0006094//gluconeogenesis`biological_process	COG3855`Fructose-1,6-bisphosphatase`Carbohydrate transport and metabolism	PF06874.14//FBPase_2`Firmicute fructose-1,6-bisphosphatase	WP_216543600.1//fructose-bisphosphatase class III	None
ctg_00402	K01007//pps, ppsA`pyruvate, water dikinase [EC:2.7.9.2]	ko00010//Glycolysis / Gluconeogenesis`Metabolism`Carbohydrate metabolism;ko00620//Pyruvate metabolism`Metabolism`Carbohydrate metabolism;ko00680//Methane metabolism`Metabolism`Energy metabolism;ko00720//Carbon fixation pathways in prokaryotes`Metabolism`Energy metabolism;ko01100//Metabolic pathways`Metabolism`Global and overview maps;ko01110//Biosynthesis of secondary metabolites`Metabolism`Globa…	WP_216543599.1//phosphoenolpyruvate synthase	tr|A0A7H9EJL8|A0A7H9EJL8_9LACO//Phosphoenolpyruvate synthase {ECO:0000256|ARBA:ARBA00021623, ECO:0000256|PIRNR:PIRNR000854} Short=PEP synthase {ECO:0000256|PIRNR:PIRNR000854} EC=2.7.9.2 {ECO:0000256|ARBA:ARBA00011996, ECO:0000256|PIRNR:PIRNR000854} Pyruvate, water dikinase {ECO:0000256|ARBA:ARBA00020377, ECO:0000256|PIRNR:PIRNR000854} OS=Ligilactobacillus saerimneri ORFNames=GTO87_02220 {ECO:0000…	GO:0008986//pyruvate, water dikinase activity`molecular_function;GO:0046872//metal ion binding`molecular_function;GO:0006090//pyruvate metabolic process`biological_process;GO:0005524//ATP binding`molecular_function;GO:0006094//gluconeogenesis`biological_process	COG0574`Phosphoenolpyruvate synthase/pyruvate phosphate dikinase`Carbohydrate transport and metabolism	PF01326.22//PPDK_N`Pyruvate phosphate dikinase, AMP/ATP-binding domain;PF00391.26//PEP-utilizers`PEP-utilising enzyme, mobile domain;PF02896.21//PEP-utilizers_C`PEP-utilising enzyme, PEP-binding domain	WP_216543599.1//phosphoenolpyruvate synthase	TIGR01418.1//PEP_synth`JCVI: pyruvate, water dikinase;TIGR01417.1//PTS_I_fam`JCVI: phosphoenolpyruvate--protein phosphotransferase
ctg_00404	K22230//iolU`scyllo-inositol 2-dehydrogenase (NADP+) [EC:1.1.1.-]	ko00562//Inositol phosphate metabolism`Metabolism`Carbohydrate metabolism;ko01100//Metabolic pathways`Metabolism`Global and overview maps;ko01120//Microbial metabolism in diverse environments`Metabolism`Global and overview maps	WP_180849372.1//Gfo/Idh/MocA family oxidoreductase	tr|A0A7H9EJC3|A0A7H9EJC3_9LACO//Gfo/Idh/MocA family oxidoreductase {ECO:0000313|EMBL:QLL77539.1} OS=Ligilactobacillus saerimneri ORFNames=GTO87_02230 {ECO:0000313|EMBL:QLL77539.1} PE=4	GO:0000166//nucleotide binding`molecular_function	COG0673`Predicted dehydrogenase`General function prediction only	PF01408.25//GFO_IDH_MocA`Oxidoreductase family, NAD-binding Rossmann fold	WP_180849372.1//Gfo/Idh/MocA family oxidoreductase	TIGR04380.1//myo_inos_iolG`JCVI: inositol 2-dehydrogenase
ctg_00409	K19689//ampS, pepS, ampT`aminopeptidase [EC:3.4.11.-]	None	WP_009553062.1//aminopeptidase	tr|M5J588|M5J588_9LACO//Aminopeptidase S {ECO:0000313|EMBL:EKW99146.1} OS=Ligilactobacillus saerimneri 30a ORFNames=D271_03275 {ECO:0000313|EMBL:EKW99146.1} PE=3	GO:0004177//aminopeptidase activity`molecular_function;GO:0046872//metal ion binding`molecular_function;GO:0008237//metallopeptidase activity`molecular_function	COG2309`Leucyl aminopeptidase (aminopeptidase T)`Amino acid transport and metabolism	PF02073.18//Peptidase_M29`Thermophilic metalloprotease (M29)	WP_009553062.1//aminopeptidase	None
ctg_00413	K01265//map`methionyl aminopeptidase [EC:3.4.11.18]	None	WP_027826690.1//type I methionyl aminopeptidase	tr|A0A0R1SWF9|A0A0R1SWF9_9LACO//Methionine aminopeptidase {ECO:0000256|HAMAP-Rule:MF_01974, ECO:0000256|RuleBase:RU003653} Short=MAP {ECO:0000256|HAMAP-Rule:MF_01974} Short=MetAP {ECO:0000256|HAMAP-Rule:MF_01974} EC=3.4.11.18 {ECO:0000256|HAMAP-Rule:MF_01974, ECO:0000256|RuleBase:RU003653} Peptidase M {ECO:0000256|HAMAP-Rule:MF_01974} OS=Ligilactobacillus saerimneri DSM 16049 ORFNames=FC54_GL0003…	GO:0070084//protein initiator methionine removal`biological_process;GO:0046914//transition metal ion binding`molecular_function;GO:0070006//metalloaminopeptidase activity`molecular_function	COG0024`Methionine aminopeptidase`Translation, ribosomal structure and biogenesis	PF00557.27//Peptidase_M24`Metallopeptidase family M24	WP_027826690.1//type I methionyl aminopeptidase	TIGR00500.1//met_pdase_I`JCVI: type I methionyl aminopeptidase;TIGR00501.1//met_pdase_II`JCVI: type II methionyl aminopeptidase
ctg_00414	K02483//K02483`two-component system, OmpR family, response regulator	None	WP_009553052.1//response regulator transcription factor	tr|M5J587|M5J587_9LACO//Two component response regulator {ECO:0000313|EMBL:EKW99141.1} OS=Ligilactobacillus saerimneri 30a ORFNames=D271_03250 {ECO:0000313|EMBL:EKW99141.1} PE=4	GO:0000160//phosphorelay signal transduction system`biological_process;GO:0006355//regulation of transcription, DNA-templated`biological_process;GO:0003677//DNA binding`molecular_function	COG0745`DNA-binding response regulator, OmpR family, contains REC and winged-helix (wHTH) domain`Signal transduction mechanisms;COG0745`DNA-binding response regulator, OmpR family, contains REC and winged-helix (wHTH) domain`Transcription	PF00072.27//Response_reg`Response regulator receiver domain;PF00486.31//Trans_reg_C`Transcriptional regulatory protein, C terminal	WP_009553052.1//response regulator transcription factor	TIGR02875.1//spore_0_A`JCVI: sporulation transcription factor Spo0A;TIGR02154.1//PhoB`JCVI: phosphate regulon transcriptional regulator PhoB;TIGR03787.1//marine_sort_RR`JCVI: proteobacterial dedicated sortase system response regulator;TIGR01387.1//cztR_silR_copR`JCVI: heavy metal response regulator transcription factor
ctg_00416	K19005//ltaS`lipoteichoic acid synthase [EC:2.7.8.20]	ko00552//Teichoic acid biosynthesis`Metabolism`Glycan biosynthesis and metabolism;ko00561//Glycerolipid metabolism`Metabolism`Lipid metabolism;ko01100//Metabolic pathways`Metabolism`Global and overview maps	WP_191976462.1//LTA synthase family protein	tr|A0A0R1SZ15|A0A0R1SZ15_9LACO//Sulfatase family protein {ECO:0000313|EMBL:KRL73897.1} OS=Ligilactobacillus saerimneri DSM 16049 ORFNames=FC54_GL000305 {ECO:0000313|EMBL:KRL73897.1} PE=3	GO:0016021//integral component of membrane`cellular_component;GO:0046872//metal ion binding`molecular_function;GO:0008484//sulfuric ester hydrolase activity`molecular_function;GO:0005886//plasma membrane`cellular_component	COG1368`Phosphoglycerol transferase MdoB/OpgB, AlkP superfamily`Cell wall/membrane/envelope biogenesis	PF00884.26//Sulfatase`Sulfatase	WP_191976462.1//LTA synthase family protein	None
ctg_00417	K01810//GPI, pgi`glucose-6-phosphate isomerase [EC:5.3.1.9]	ko00010//Glycolysis / Gluconeogenesis`Metabolism`Carbohydrate metabolism;ko00030//Pentose phosphate pathway`Metabolism`Carbohydrate metabolism;ko00500//Starch and sucrose metabolism`Metabolism`Carbohydrate metabolism;ko00520//Amino sugar and nucleotide sugar metabolism`Metabolism`Carbohydrate metabolism;ko01100//Metabolic pathways`Metabolism`Global and overview maps;ko01110//Biosynthesis of secon…	WP_009553045.1//glucose-6-phosphate isomerase	tr|A0A0R1T4T2|A0A0R1T4T2_9LACO//Glucose-6-phosphate isomerase {ECO:0000256|HAMAP-Rule:MF_00473} Short=GPI {ECO:0000256|HAMAP-Rule:MF_00473} EC=5.3.1.9 {ECO:0000256|HAMAP-Rule:MF_00473} Phosphoglucose isomerase {ECO:0000256|HAMAP-Rule:MF_00473} Short=PGI {ECO:0000256|HAMAP-Rule:MF_00473} Phosphohexose isomerase {ECO:0000256|HAMAP-Rule:MF_00473} Short=PHI {ECO:0000256|HAMAP-Rule:MF_00473} OS=Ligila…	GO:0005737//cytoplasm`cellular_component;GO:0004347//glucose-6-phosphate isomerase activity`molecular_function;GO:0006096//glycolytic process`biological_process;GO:0006094//gluconeogenesis`biological_process	COG0166`Glucose-6-phosphate isomerase`Carbohydrate transport and metabolism	PF00342.22//PGI`Phosphoglucose isomerase	WP_009553045.1//glucose-6-phosphate isomerase	None
ctg_00420	K02030//ABC.PA.S`polar amino acid transport system substrate-binding protein	None	WP_216543585.1//amino acid ABC transporter substrate-binding protein	tr|A0A7H9EIT8|A0A7H9EIT8_9LACO//Transporter substrate-binding domain-containing protein {ECO:0000313|EMBL:QLL77554.1} OS=Ligilactobacillus saerimneri ORFNames=GTO87_02320 {ECO:0000313|EMBL:QLL77554.1} PE=3	GO:0110165//cellular anatomical entity`cellular_component	COG0834`ABC-type amino acid transport/signal transduction system, periplasmic component/domain`Amino acid transport and metabolism;COG0834`ABC-type amino acid transport/signal transduction system, periplasmic component/domain`Signal transduction mechanisms	PF00497.23//SBP_bac_3`Bacterial extracellular solute-binding proteins, family 3	WP_216543585.1//amino acid ABC transporter substrate-binding protein	TIGR02995.1//ectoine_ehuB`JCVI: ectoine/hydroxyectoine ABC transporter substrate-binding protein EhuB;TIGR01096.1//3A0103s03R`JCVI: lysine/arginine/ornithine ABC transporter substrate-binding protein
ctg_00422	K02029//ABC.PA.P`polar amino acid transport system permease protein	None	WP_009553033.1//amino acid ABC transporter permease	tr|A0A0R1SY39|A0A0R1SY39_9LACO//Polar amino acid ABC transporter permease {ECO:0000313|EMBL:KRL73903.1} OS=Ligilactobacillus saerimneri DSM 16049 ORFNames=FC54_GL000311 {ECO:0000313|EMBL:KRL73903.1} PE=3	GO:0043190//ATP-binding cassette (ABC) transporter complex`cellular_component;GO:0022857//transmembrane transporter activity`molecular_function;GO:0006865//amino acid transport`biological_process	COG0765`ABC-type amino acid transport system, permease component`Amino acid transport and metabolism	PF00528.25//BPD_transp_1`Binding-protein-dependent transport system inner membrane component	WP_009553033.1//amino acid ABC transporter permease	TIGR03003.1//ectoine_ehuD`JCVI: ectoine/hydroxyectoine ABC transporter permease subunit EhuD;TIGR03004.1//ectoine_ehuC`JCVI: ectoine/hydroxyectoine ABC transporter permease subunit EhuC;TIGR01726.1//HEQRo_perm_3TM`JCVI: ABC transporter permease subunit
ctg_00424	K05823//dapL`N-acetyldiaminopimelate deacetylase [EC:3.5.1.47]	ko00300//Lysine biosynthesis`Metabolism`Amino acid metabolism;ko01100//Metabolic pathways`Metabolism`Global and overview maps;ko01110//Biosynthesis of secondary metabolites`Metabolism`Global and overview maps;ko01230//Biosynthesis of amino acids`Metabolism`Global and overview maps	WP_216543581.1//N-acetyldiaminopimelate deacetylase	tr|A0A7H9EJP0|A0A7H9EJP0_9LACO//N-acetyldiaminopimelate deacetylase {ECO:0000256|HAMAP-Rule:MF_01692} EC=3.5.1.47 {ECO:0000256|HAMAP-Rule:MF_01692} OS=Ligilactobacillus saerimneri ORFNames=GTO87_02335 {ECO:0000313|EMBL:QLL77557.1} PE=3	GO:0050118//N-acetyldiaminopimelate deacetylase activity`molecular_function;GO:0009089//lysine biosynthetic process via diaminopimelate`biological_process;GO:0019877//diaminopimelate biosynthetic process`biological_process	COG1473`Metal-dependent amidase/aminoacylase/carboxypeptidase`General function prediction only	PF01546.31//Peptidase_M20`Peptidase family M20/M25/M40;PF07687.17//M20_dimer`Peptidase dimerisation domain	WP_216543581.1//N-acetyldiaminopimelate deacetylase	TIGR01900.1//dapE-gram_pos`JCVI: succinyl-diaminopimelate desuccinylase;TIGR01891.1//amidohydrolases`JCVI: amidohydrolase;TIGR01910.1//DapE-ArgE`JCVI: ArgE/DapE family deacylase
ctg_00425	K22044//ybiO`moderate conductance mechanosensitive channel	None	WP_180849385.1//mechanosensitive ion channel family protein	tr|A0A7H9EIN0|A0A7H9EIN0_9LACO//Mechanosensitive ion channel {ECO:0000313|EMBL:QLL77558.1} OS=Ligilactobacillus saerimneri ORFNames=GTO87_02340 {ECO:0000313|EMBL:QLL77558.1} PE=3	GO:0016021//integral component of membrane`cellular_component;GO:0055085//transmembrane transport`biological_process;GO:0005886//plasma membrane`cellular_component	COG0668`Small-conductance mechanosensitive channel`Cell wall/membrane/envelope biogenesis	PF00924.21//MS_channel`Mechanosensitive ion channel	WP_180849385.1//mechanosensitive ion channel family protein	None
ctg_00428	K01271//pepQ`Xaa-Pro dipeptidase [EC:3.4.13.9]	None	WP_009553022.1//Xaa-Pro peptidase family protein	tr|A0A0R1T1I9|A0A0R1T1I9_9LACO//Xaa-Pro dipeptidase {ECO:0000313|EMBL:KRL73908.1} OS=Ligilactobacillus saerimneri DSM 16049 ORFNames=FC54_GL000316 {ECO:0000313|EMBL:KRL73908.1} PE=4	GO:0004177//aminopeptidase activity`molecular_function;GO:0008235//metalloexopeptidase activity`molecular_function;GO:0046914//transition metal ion binding`molecular_function	COG0006`Xaa-Pro aminopeptidase`Amino acid transport and metabolism	PF01321.21//Creatinase_N`Creatinase/Prolidase N-terminal domain;PF00557.27//Peptidase_M24`Metallopeptidase family M24	WP_009553022.1//Xaa-Pro peptidase family protein	TIGR02993.1//ectoine_eutD`JCVI: ectoine hydrolase DoeA;TIGR00500.1//met_pdase_I`JCVI: type I methionyl aminopeptidase;TIGR00501.1//met_pdase_II`JCVI: type II methionyl aminopeptidase
ctg_00429	K02529//lacI, galR`LacI family transcriptional regulator	None	WP_009553021.1//catabolite control protein A	tr|M5J6X4|M5J6X4_9LACO//Catabolite control protein A {ECO:0000256|ARBA:ARBA00019435, ECO:0000256|RuleBase:RU368079} OS=Ligilactobacillus saerimneri 30a ORFNames=D271_03180 {ECO:0000313|EMBL:EKW99127.1} PE=4	GO:0006355//regulation of transcription, DNA-templated`biological_process;GO:0003677//DNA binding`molecular_function	COG1609`DNA-binding transcriptional regulator, LacI/PurR family`Transcription	PF00356.24//LacI`Bacterial regulatory proteins, lacI family;PF00532.24//Peripla_BP_1`Periplasmic binding proteins and sugar binding domain of LacI family;PF13407.9//Peripla_BP_4`Periplasmic binding protein domain;PF13377.9//Peripla_BP_3`Periplasmic binding protein-like domain	WP_009553021.1//catabolite control protein A	TIGR01481.1//ccpA`JCVI: catabolite control protein A;TIGR02405.1//trehalos_R_Ecol`JCVI: trehalose operon repressor TreR;TIGR02417.1//fruct_sucro_rep`JCVI: D-fructose-responsive transcription factor (Provisional)
ctg_00430	K07496//K07496`putative transposase	None	WP_086201390.1//RNA-guided endonuclease TnpB family protein	tr|F5VFU4|F5VFU4_9LACO//Transposase {ECO:0000313|EMBL:EGL98233.1} OS=Ligilactobacillus salivarius NIAS840 ORFNames=NIAS840_01664 {ECO:0000313|EMBL:EGL98233.1} PE=3	GO:0006310//DNA recombination`biological_process;GO:0032196//transposition`biological_process;GO:0003677//DNA binding`molecular_function	COG0675`Transposase`Mobilome: prophages, transposons	PF12323.11//HTH_OrfB_IS605`Helix-turn-helix domain;PF01385.22//OrfB_IS605`Probable transposase;PF07282.14//OrfB_Zn_ribbon`Putative transposase DNA-binding domain	WP_086201390.1//RNA-guided endonuclease TnpB family protein	TIGR01766.2//TIGR01766`JCVI: IS200/IS605 family accessory protein TnpB-related protein
ctg_00432	K18189//TACO1`translational activator of cytochrome c oxidase 1	None	WP_009553016.1//YebC/PmpR family DNA-binding transcriptional regulator	tr|A0A0R1SY12|A0A0R1SY12_9LACO//Probable transcriptional regulatory protein FC54_GL000319 {ECO:0000256|HAMAP-Rule:MF_00693} OS=Ligilactobacillus saerimneri DSM 16049 ORFNames=FC54_GL000319 {ECO:0000313|EMBL:KRL73911.1} PE=3	GO:0005737//cytoplasm`cellular_component;GO:0006355//regulation of transcription, DNA-templated`biological_process;GO:0003677//DNA binding`molecular_function	COG0217`Transcriptional and/or translational regulatory protein YebC/TACO1`Transcription;COG0217`Transcriptional and/or translational regulatory protein YebC/TACO1`Translation, ribosomal structure and biogenesis	PF01709.23//Transcrip_reg`Transcriptional regulator	WP_009553016.1//YebC/PmpR family DNA-binding transcriptional regulator	TIGR01033.1//TIGR01033`JCVI: YebC/PmpR family DNA-binding transcriptional regulator
ctg_00433	K02243//comGA`competence protein ComGA	None	WP_216543574.1//Flp pilus assembly complex ATPase component TadA	tr|M5J7U5|M5J7U5_9LACO//ComG operon protein 1 {ECO:0000313|EMBL:EKW99124.1} OS=Ligilactobacillus saerimneri 30a ORFNames=D271_03165 {ECO:0000313|EMBL:EKW99124.1} PE=3	None	COG2804`Type II secretory pathway ATPase GspE/PulE or T4P pilus assembly pathway ATPase PilB`Cell motility;COG2804`Type II secretory pathway ATPase GspE/PulE or T4P pilus assembly pathway ATPase PilB`Intracellular trafficking, secretion, and vesicular transport;COG2804`Type II secretory pathway ATPase GspE/PulE or T4P pilus assembly pathway ATPase PilB`Extracellular structures	PF00437.23//T2SSE`Type II/IV secretion system protein	WP_216543574.1//Flp pilus assembly complex ATPase component TadA	TIGR02538.1//type_IV_pilB`JCVI: type IV-A pilus assembly ATPase PilB;TIGR02533.1//type_II_gspE`JCVI: type II secretion system ATPase GspE;TIGR02782.1//TrbB_P`JCVI: P-type conjugative transfer ATPase TrbB;TIGR03819.1//heli_sec_ATPase`JCVI: TadA family conjugal transfer-associated ATPase;TIGR02788.1//VirB11`JCVI: P-type DNA transfer ATPase VirB11;TIGR02524.1//dot_icm_DotB`JCVI: Dot/Icm type IV secr…
ctg_00434	K02244//comGB`competence protein ComGB	None	KRL73913.1//ComG operon protein 2	tr|A0A0R1SZ20|A0A0R1SZ20_9LACO//ComG operon protein 2 {ECO:0000313|EMBL:KRL73913.1} OS=Ligilactobacillus saerimneri DSM 16049 ORFNames=FC54_GL000321 {ECO:0000313|EMBL:KRL73913.1} PE=3	GO:0016021//integral component of membrane`cellular_component;GO:0005886//plasma membrane`cellular_component	COG1459`Type II secretory pathway, component PulF`Cell motility;COG1459`Type II secretory pathway, component PulF`Intracellular trafficking, secretion, and vesicular transport;COG1459`Type II secretory pathway, component PulF`Extracellular structures	PF00482.26//T2SSF`Type II secretion system (T2SS), protein F;PF00482.26//T2SSF`Type II secretion system (T2SS), protein F	WP_009553012.1//type II secretion system F family protein	TIGR02120.1//GspF`JCVI: type II secretion system inner membrane protein GspF
ctg_00435	K02245//comGC`competence protein ComGC	None	WP_027826678.1//prepilin-type N-terminal cleavage/methylation domain-containing protein	tr|A0A0R1T4U7|A0A0R1T4U7_9LACO//Uncharacterized protein {ECO:0000313|EMBL:KRL73914.1} OS=Ligilactobacillus saerimneri DSM 16049 ORFNames=FC54_GL000322 {ECO:0000313|EMBL:KRL73914.1} PE=4	GO:0016021//integral component of membrane`cellular_component;GO:0030420//establishment of competence for transformation`biological_process	COG4537`Competence protein ComGC`Mobilome: prophages, transposons	None	WP_027826678.1//prepilin-type N-terminal cleavage/methylation domain-containing protein	None
ctg_00436	K02246//comGD`competence protein ComGD	None	WP_027826677.1//prepilin-type N-terminal cleavage/methylation domain-containing protein	tr|M5J583|M5J583_9LACO//Uncharacterized protein {ECO:0000313|EMBL:EKW99121.1} OS=Ligilactobacillus saerimneri 30a ORFNames=D271_03150 {ECO:0000313|EMBL:EKW99121.1} PE=4	GO:0016021//integral component of membrane`cellular_component;GO:0030420//establishment of competence for transformation`biological_process	None	PF07963.15//N_methyl`Prokaryotic N-terminal methylation motif	WP_027826677.1//prepilin-type N-terminal cleavage/methylation domain-containing protein	None
ctg_00438	K02248//comGF`competence protein ComGF	None	WP_216543570.1//prepilin-type N-terminal cleavage/methylation domain-containing protein	tr|A0A7H9EIN3|A0A7H9EIN3_9LACO//Uncharacterized protein {ECO:0000313|EMBL:QLL77570.1} OS=Ligilactobacillus saerimneri ORFNames=GTO87_02400 {ECO:0000313|EMBL:QLL77570.1} PE=4	GO:0016021//integral component of membrane`cellular_component	None	None	WP_216543570.1//prepilin-type N-terminal cleavage/methylation domain-containing protein	None
ctg_00444	K02566//nagD`5'-nucleotidase [EC:3.1.3.5]	ko00230//Purine metabolism`Metabolism`Nucleotide metabolism;ko00240//Pyrimidine metabolism`Metabolism`Nucleotide metabolism;ko00760//Nicotinate and nicotinamide metabolism`Metabolism`Metabolism of cofactors and vitamins;ko01100//Metabolic pathways`Metabolism`Global and overview maps;ko01110//Biosynthesis of secondary metabolites`Metabolism`Global and overview maps;ko01232//Nucleotide metabolism`M…	WP_027826671.1//TIGR01457 family HAD-type hydrolase	tr|M5J4E3|M5J4E3_9LACO//Acid sugar phosphatase {ECO:0000256|ARBA:ARBA00013942, ECO:0000256|PIRNR:PIRNR000915} EC=3.1.3.- {ECO:0000256|PIRNR:PIRNR000915} OS=Ligilactobacillus saerimneri 30a ORFNames=D271_03110 {ECO:0000313|EMBL:EKW99113.1} PE=3	GO:0046872//metal ion binding`molecular_function	COG0647`Ribonucleotide monophosphatase NagD, HAD superfamily`Nucleotide transport and metabolism	PF00702.29//Hydrolase`haloacid dehalogenase-like hydrolase;PF13344.9//Hydrolase_6`Haloacid dehalogenase-like hydrolase;PF13242.9//Hydrolase_like`HAD-hyrolase-like	WP_027826671.1//TIGR01457 family HAD-type hydrolase	TIGR01459.1//HAD-SF-IIA-hyp4`JCVI: TIGR01459 family HAD-type hydrolase;TIGR01457.1//HAD-SF-IIA-hyp2`JCVI: TIGR01457 family HAD-type hydrolase;TIGR01452.1//PGP_euk`JCVI: phosphoglycolate/pyridoxal phosphate family phosphatase;TIGR01458.1//HAD-SF-IIA-hyp3`JCVI: TIGR01458 family HAD-type hydrolase;TIGR01460.1//HAD-SF-IIA`JCVI: HAD-IIA family hydrolase
ctg_00446	K03975//dedA`membrane-associated protein	None	WP_009552990.1//VTT domain-containing protein	tr|A0A0R1T6N2|A0A0R1T6N2_9LACO//DedA family membrane protein {ECO:0000313|EMBL:KRL73925.1} OS=Ligilactobacillus saerimneri DSM 16049 ORFNames=FC54_GL000333 {ECO:0000313|EMBL:KRL73925.1} PE=3	GO:0016021//integral component of membrane`cellular_component;GO:0005886//plasma membrane`cellular_component	COG0586`Membrane integrity protein DedA, putative transporter, DedA/Tvp38 family`Cell wall/membrane/envelope biogenesis	PF09335.14//SNARE_assoc`SNARE associated Golgi protein	WP_009552990.1//VTT domain-containing protein	None
ctg_00447	K21567//fnr`ferredoxin/flavodoxin---NADP+ reductase [EC:1.18.1.2 1.19.1.1]	None	WP_009552988.1//NAD(P)/FAD-dependent oxidoreductase	tr|M5J649|M5J649_9LACO//Ferredoxin--NADP reductase {ECO:0000256|HAMAP-Rule:MF_01685} Short=FNR {ECO:0000256|HAMAP-Rule:MF_01685} Short=Fd-NADP(+) reductase {ECO:0000256|HAMAP-Rule:MF_01685} EC=1.18.1.2 {ECO:0000256|HAMAP-Rule:MF_01685} OS=Ligilactobacillus saerimneri 30a ORFNames=D271_03095 {ECO:0000313|EMBL:EKW99110.1} PE=3	GO:0050661//NADP binding`molecular_function;GO:0050660//flavin adenine dinucleotide binding`molecular_function;GO:0004324//ferredoxin-NADP+ reductase activity`molecular_function	COG0492`Thioredoxin reductase`Posttranslational modification, protein turnover, chaperones	PF07992.17//Pyr_redox_2`Pyridine nucleotide-disulphide oxidoreductase;PF13738.9//Pyr_redox_3`Pyridine nucleotide-disulphide oxidoreductase;PF00070.30//Pyr_redox`Pyridine nucleotide-disulphide oxidoreductase	WP_009552988.1//NAD(P)/FAD-dependent oxidoreductase	TIGR03143.1//AhpF_homolog`JCVI: putative alkyl hydroperoxide reductase F subunit (Provisional);TIGR03140.1//AhpF`JCVI: alkyl hydroperoxide reductase subunit F;TIGR01292.1//TRX_reduct`JCVI: thioredoxin-disulfide reductase;TIGR04018.1//Bthiol_YpdA`JCVI: YpdA family putative bacillithiol disulfide reductase;TIGR01316.1//gltA`JCVI: NADPH-dependent glutamate synthase;TIGR03452.1//mycothione_red`JCVI: …
ctg_00448	K03768//PPIB, ppiB`peptidyl-prolyl cis-trans isomerase B (cyclophilin B) [EC:5.2.1.8]	None	WP_009552987.1//peptidylprolyl isomerase	tr|M5J7U2|M5J7U2_9LACO//Peptidyl-prolyl cis-trans isomerase {ECO:0000256|RuleBase:RU363019} Short=PPIase {ECO:0000256|RuleBase:RU363019} EC=5.2.1.8 {ECO:0000256|RuleBase:RU363019} OS=Ligilactobacillus saerimneri 30a ORFNames=D271_03090 {ECO:0000313|EMBL:EKW99109.1} PE=3	GO:0006457//protein folding`biological_process;GO:0003755//peptidyl-prolyl cis-trans isomerase activity`molecular_function	COG0652`Peptidyl-prolyl cis-trans isomerase (rotamase) - cyclophilin family`Posttranslational modification, protein turnover, chaperones	PF00160.24//Pro_isomerase`Cyclophilin type peptidyl-prolyl cis-trans isomerase/CLD	WP_009552987.1//peptidylprolyl isomerase	None
ctg_00449	K07570//GSP13`general stress protein 13	None	WP_027826667.1//CvfD/Ygs/GSP13 family RNA-binding post-transcriptional regulator	tr|A0A7H9EIY0|A0A7H9EIY0_9LACO//S1 RNA-binding domain-containing protein {ECO:0000313|EMBL:QLL77581.1} OS=Ligilactobacillus saerimneri ORFNames=GTO87_02460 {ECO:0000313|EMBL:QLL77581.1} PE=4	GO:0003676//nucleic acid binding`molecular_function	COG1098`Predicted RNA-binding protein, contains ribosomal protein S1 (RPS1) domain`General function prediction only	PF00575.26//S1`S1 RNA binding domain	WP_027826667.1//CvfD/Ygs/GSP13 family RNA-binding post-transcriptional regulator	None
ctg_00475	K00789//metK, MAT`S-adenosylmethionine synthetase [EC:2.5.1.6]	ko00270//Cysteine and methionine metabolism`Metabolism`Amino acid metabolism;ko00999//Podophyllotoxin biosynthesis`Metabolism`Biosynthesis of other secondary metabolites;ko01100//Metabolic pathways`Metabolism`Global and overview maps;ko01110//Biosynthesis of secondary metabolites`Metabolism`Global and overview maps;ko01230//Biosynthesis of amino acids`Metabolism`Global and overview maps;ko01240//…	WP_009555164.1//methionine adenosyltransferase	tr|M5J749|M5J749_9LACO//S-adenosylmethionine synthase {ECO:0000256|HAMAP-Rule:MF_00086} Short=AdoMet synthase {ECO:0000256|HAMAP-Rule:MF_00086} EC=2.5.1.6 {ECO:0000256|HAMAP-Rule:MF_00086} MAT {ECO:0000256|HAMAP-Rule:MF_00086} Methionine adenosyltransferase {ECO:0000256|HAMAP-Rule:MF_00086} OS=Ligilactobacillus saerimneri 30a ORFNames=D271_07293 {ECO:0000313|EMBL:EKW98439.1} PE=3	GO:0005737//cytoplasm`cellular_component;GO:0004478//methionine adenosyltransferase activity`molecular_function;GO:0006556//S-adenosylmethionine biosynthetic process`biological_process;GO:0006730//one-carbon metabolic process`biological_process;GO:0000287//magnesium ion binding`molecular_function;GO:0005524//ATP binding`molecular_function	COG0192`S-adenosylmethionine synthetase`Coenzyme transport and metabolism	PF00438.23//S-AdoMet_synt_N`S-adenosylmethionine synthetase, N-terminal domain;PF02772.19//S-AdoMet_synt_M`S-adenosylmethionine synthetase, central domain;PF02773.19//S-AdoMet_synt_C`S-adenosylmethionine synthetase, C-terminal domain	WP_009555164.1//methionine adenosyltransferase	TIGR01034.1//metK`JCVI: methionine adenosyltransferase
ctg_00478	K01869//LARS, leuS`leucyl-tRNA synthetase [EC:6.1.1.4]	ko00970//Aminoacyl-tRNA biosynthesis`Genetic Information Processing`Translation	WP_216542117.1//leucine--tRNA ligase	tr|A0A0R1SWM3|A0A0R1SWM3_9LACO//Leucine--tRNA ligase {ECO:0000256|HAMAP-Rule:MF_00049} EC=6.1.1.4 {ECO:0000256|HAMAP-Rule:MF_00049} Leucyl-tRNA synthetase {ECO:0000256|HAMAP-Rule:MF_00049} Short=LeuRS {ECO:0000256|HAMAP-Rule:MF_00049} OS=Ligilactobacillus saerimneri DSM 16049 ORFNames=FC54_GL000766 {ECO:0000313|EMBL:KRL73233.1} PE=3	GO:0005737//cytoplasm`cellular_component;GO:0006429//leucyl-tRNA aminoacylation`biological_process;GO:0005524//ATP binding`molecular_function;GO:0002161//aminoacyl-tRNA editing activity`molecular_function;GO:0004823//leucine-tRNA ligase activity`molecular_function	COG0495`Leucyl-tRNA synthetase`Translation, ribosomal structure and biogenesis	PF00133.25//tRNA-synt_1`tRNA synthetases class I (I, L, M and V);PF13603.9//tRNA-synt_1_2`Leucyl-tRNA synthetase, Domain 2;PF08264.16//Anticodon_1`Anticodon-binding domain of tRNA ligase	WP_216542117.1//leucine--tRNA ligase	TIGR00396.1//leuS_bact`JCVI: leucine--tRNA ligase;TIGR00422.1//valS`JCVI: valine--tRNA ligase
ctg_00481	K06183//rsuA`16S rRNA pseudouridine516 synthase [EC:5.4.99.19]	None	WP_035163339.1//rRNA pseudouridine synthase	tr|A0A0R1SZY5|A0A0R1SZY5_9LACO//Pseudouridine synthase {ECO:0000256|RuleBase:RU003887} EC=5.4.99.- {ECO:0000256|RuleBase:RU003887} OS=Ligilactobacillus saerimneri DSM 16049 ORFNames=FC54_GL000769 {ECO:0000313|EMBL:KRL73236.1} PE=3	GO:0120159//rRNA pseudouridine synthase activity`molecular_function;GO:0000455//enzyme-directed rRNA pseudouridine synthesis`biological_process;GO:0003723//RNA binding`molecular_function	COG1187`Pseudouridylate synthase RsuA, specific for 16S rRNA U516 and 23S rRNA U2605`Translation, ribosomal structure and biogenesis	PF01479.28//S4`S4 domain;PF00849.25//PseudoU_synth_2`RNA pseudouridylate synthase	WP_035163339.1//rRNA pseudouridine synthase	TIGR00005.1//rluA_subfam`JCVI: RluA family pseudouridine synthase;TIGR00093.1//TIGR00093`JCVI: pseudouridine synthase
ctg_00482	K17758//nnrD`ADP-dependent NAD(P)H-hydrate dehydratase [EC:4.2.1.136]	None	WP_180849410.1//NAD(P)H-hydrate dehydratase	tr|A0A7H9EIQ7|A0A7H9EIQ7_9LACO//ADP-dependent (S)-NAD(P)H-hydrate dehydratase {ECO:0000256|HAMAP-Rule:MF_01965} EC=4.2.1.136 {ECO:0000256|HAMAP-Rule:MF_01965} ADP-dependent NAD(P)HX dehydratase {ECO:0000256|HAMAP-Rule:MF_01965} OS=Ligilactobacillus saerimneri ORFNames=GTO87_02625 {ECO:0000313|EMBL:QLL77590.1} PE=3	GO:0052855//ADP-dependent NAD(P)H-hydrate dehydratase activity`molecular_function;GO:0046496//nicotinamide nucleotide metabolic process`biological_process;GO:0005524//ATP binding`molecular_function	COG0063`NAD(P)H-hydrate repair enzyme Nnr, NAD(P)H-hydrate dehydratase domain`Nucleotide transport and metabolism	PF01256.20//Carb_kinase`Carbohydrate kinase	WP_180849410.1//NAD(P)H-hydrate dehydratase	TIGR00196.1//yjeF_cterm`JCVI: NAD(P)H-hydrate dehydratase
ctg_00483	K03778//ldhA`D-lactate dehydrogenase [EC:1.1.1.28]	ko00620//Pyruvate metabolism`Metabolism`Carbohydrate metabolism;ko01100//Metabolic pathways`Metabolism`Global and overview maps;ko01120//Microbial metabolism in diverse environments`Metabolism`Global and overview maps	WP_009554953.1//D-2-hydroxyacid dehydrogenase	tr|M5J4T8|M5J4T8_9LACO//D-lactate dehydrogenase {ECO:0000313|EMBL:EKW98786.1} OS=Ligilactobacillus saerimneri 30a ORFNames=D271_07250 {ECO:0000313|EMBL:EKW98786.1} PE=3	GO:0051287//NAD binding`molecular_function;GO:0016616//oxidoreductase activity, acting on the CH-OH group of donors, NAD or NADP as acceptor`molecular_function	COG1052`Lactate dehydrogenase or related 2-hydroxyacid dehydrogenase`Energy production and conversion;COG1052`Lactate dehydrogenase or related 2-hydroxyacid dehydrogenase`Coenzyme transport and metabolism;COG1052`Lactate dehydrogenase or related 2-hydroxyacid dehydrogenase`General function prediction only	PF00389.33//2-Hacid_dh`D-isomer specific 2-hydroxyacid dehydrogenase, catalytic domain;PF02826.22//2-Hacid_dh_C`D-isomer specific 2-hydroxyacid dehydrogenase, NAD binding domain	WP_009554953.1//D-2-hydroxyacid dehydrogenase	TIGR01327.1//PGDH`JCVI: phosphoglycerate dehydrogenase
ctg_00484	K01274//pepV`beta-Ala-Xaa dipeptidase [EC:3.4.13.-]	None	WP_216542124.1//dipeptidase PepV	tr|M5J5X0|M5J5X0_9LACO//Xaa-His dipeptidase {ECO:0000313|EMBL:EKW98785.1} OS=Ligilactobacillus saerimneri 30a ORFNames=D271_07245 {ECO:0000313|EMBL:EKW98785.1} PE=4	GO:0016805//dipeptidase activity`molecular_function;GO:0008270//zinc ion binding`molecular_function	COG0624`Acetylornithine deacetylase/Succinyl-diaminopimelate desuccinylase or related deacylase`Amino acid transport and metabolism	PF01546.31//Peptidase_M20`Peptidase family M20/M25/M40	WP_216542124.1//dipeptidase PepV	TIGR01886.1//dipeptidase`JCVI: dipeptidase PepV;TIGR01887.1//dipeptidaselike`JCVI: Sapep family Mn(2+)-dependent dipeptidase
ctg_00486	K07010//K07010`putative glutamine amidotransferase	None	EKW98783.1//glutamine amidotransferase	tr|M5J461|M5J461_9LACO//Glutamine amidotransferase {ECO:0000313|EMBL:EKW98783.1} OS=Ligilactobacillus saerimneri 30a ORFNames=D271_07235 {ECO:0000313|EMBL:EKW98783.1} PE=4	GO:0016740//transferase activity`molecular_function;GO:0016811//hydrolase activity, acting on carbon-nitrogen (but not peptide) bonds, in linear amides`molecular_function;GO:0006541//glutamine metabolic process`biological_process	COG2071`Gamma-glutamyl-gamma-aminobutyrate hydrolase PuuD (putrescine degradation), contains GATase1-like domain`Amino acid transport and metabolism	PF07722.16//Peptidase_C26`Peptidase C26;PF00117.31//GATase`Glutamine amidotransferase class-I	WP_100222947.1//gamma-glutamyl-gamma-aminobutyrate hydrolase family protein	TIGR00888.1//guaA_Nterm`JCVI: glutamine-hydrolyzing GMP synthase
ctg_00489	K07482//K07482`transposase, IS30 family	None	WP_003709292.1//MULTISPECIES: IS30 family transposase	tr|A0A222W3Y8|A0A222W3Y8_9LACO//IS30 family transposase {ECO:0000313|EMBL:NME43260.1} Integrase {ECO:0000313|EMBL:ASR40887.1} OS=Ligilactobacillus agilis {ECO:0000313|EMBL:NME43260.1} PE=4	GO:0015074//DNA integration`biological_process;GO:0003676//nucleic acid binding`molecular_function	COG2826`Transposase and inactivated derivatives, IS30 family`Mobilome: prophages, transposons	PF13936.9//HTH_38`Helix-turn-helix domain	WP_003709292.1//MULTISPECIES: IS30 family transposase	None
ctg_00491	K01156//res`type III restriction enzyme [EC:3.1.21.5]	None	WP_009554943.1//type III restriction-modification system endonuclease	tr|M5J4T7|M5J4T7_9LACO//Type III restriction-modification system StyLTI enzyme res {ECO:0000313|EMBL:EKW98781.1} OS=Ligilactobacillus saerimneri 30a ORFNames=D271_07225 {ECO:0000313|EMBL:EKW98781.1} PE=4	GO:0016787//hydrolase activity`molecular_function;GO:0005524//ATP binding`molecular_function;GO:0003677//DNA binding`molecular_function	COG3587`Restriction endonuclease, type III RM system`Defense mechanisms	PF04851.18//ResIII`Type III restriction enzyme, res subunit;PF19778.2//RE_endonuc`Endonuclease domain	WP_180849696.1//type III restriction-modification system endonuclease	None
ctg_00078	K01893//NARS, asnS`asparaginyl-tRNA synthetase [EC:6.1.1.22]	ko00970//Aminoacyl-tRNA biosynthesis`Genetic Information Processing`Translation	WP_009553456.1//asparagine--tRNA ligase	tr|A0A0R1T404|A0A0R1T404_9LACO//Asparagine--tRNA ligase {ECO:0000256|HAMAP-Rule:MF_00534} EC=6.1.1.22 {ECO:0000256|HAMAP-Rule:MF_00534} Asparaginyl-tRNA synthetase {ECO:0000256|HAMAP-Rule:MF_00534} Short=AsnRS {ECO:0000256|HAMAP-Rule:MF_00534} OS=Ligilactobacillus saerimneri DSM 16049 ORFNames=FC54_GL000429 {ECO:0000313|EMBL:KRL73610.1} PE=3	GO:0005737//cytoplasm`cellular_component;GO:0006421//asparaginyl-tRNA aminoacylation`biological_process;GO:0003676//nucleic acid binding`molecular_function;GO:0005524//ATP binding`molecular_function;GO:0004816//asparagine-tRNA ligase activity`molecular_function	COG0017`Aspartyl/asparaginyl-tRNA synthetase`Translation, ribosomal structure and biogenesis	PF01336.28//tRNA_anti-codon`OB-fold nucleic acid binding domain;PF00152.23//tRNA-synt_2`tRNA synthetases class II (D, K and N)	WP_009553456.1//asparagine--tRNA ligase	TIGR00457.1//asnS`JCVI: asparagine--tRNA ligase;TIGR00499.1//lysS_bact`JCVI: lysine--tRNA ligase;TIGR00459.1//aspS_bact`JCVI: aspartate--tRNA ligase;TIGR00458.1//aspS_nondisc`JCVI: aspartate--tRNA(Asn) ligase
ctg_00079	K01914//asnA`aspartate--ammonia ligase [EC:6.3.1.1]	ko00250//Alanine, aspartate and glutamate metabolism`Metabolism`Amino acid metabolism;ko00460//Cyanoamino acid metabolism`Metabolism`Metabolism of other amino acids;ko01100//Metabolic pathways`Metabolism`Global and overview maps;ko01110//Biosynthesis of secondary metabolites`Metabolism`Global and overview maps;ko01230//Biosynthesis of amino acids`Metabolism`Global and overview maps	WP_009553454.1//aspartate--ammonia ligase	tr|A0A0R1SYB7|A0A0R1SYB7_9LACO//Aspartate--ammonia ligase {ECO:0000256|HAMAP-Rule:MF_00555} EC=6.3.1.1 {ECO:0000256|HAMAP-Rule:MF_00555} Asparagine synthetase A {ECO:0000256|HAMAP-Rule:MF_00555} OS=Ligilactobacillus saerimneri DSM 16049 ORFNames=FC54_GL000428 {ECO:0000313|EMBL:KRL73609.1} PE=3	GO:0005737//cytoplasm`cellular_component;GO:0070981//L-asparagine biosynthetic process`biological_process;GO:0005524//ATP binding`molecular_function;GO:0004071//aspartate-ammonia ligase activity`molecular_function	COG2502`Asparagine synthetase A`Amino acid transport and metabolism	PF03590.18//AsnA`Aspartate-ammonia ligase	WP_009553454.1//aspartate--ammonia ligase	TIGR00669.1//asnA`JCVI: aspartate--ammonia ligase
ctg_00080	K04086//clpL`ATP-dependent Clp protease ATP-binding subunit ClpL	None	EKW99085.1//ATP-dependent Clp protease, ATP-binding subunit	tr|M5J642|M5J642_9LACO//ATP-dependent Clp protease, ATP-binding subunit {ECO:0000313|EMBL:EKW99085.1} OS=Ligilactobacillus saerimneri 30a ORFNames=D271_03919 {ECO:0000313|EMBL:EKW99085.1} PE=4	GO:0008233//peptidase activity`molecular_function;GO:0016887//ATP hydrolysis activity`molecular_function;GO:0005524//ATP binding`molecular_function	COG0542`ATP-dependent Clp protease, ATP-binding subunit ClpA`Posttranslational modification, protein turnover, chaperones	PF00004.32//AAA`ATPase family associated with various cellular activities (AAA);PF17871.4//AAA_lid_9`AAA lid domain;PF07724.17//AAA_2`AAA domain (Cdc48 subfamily);PF00158.29//Sigma54_activat`Sigma-54 interaction domain;PF07728.17//AAA_5`AAA domain (dynein-related subfamily);PF00004.32//AAA`ATPase family associated with various cellular activities (AAA);PF10431.12//ClpB_D2-small`C-terminal, D2-sma…	WP_027826845.1//ATP-dependent Clp protease ATP-binding subunit	TIGR02639.1//ClpA`JCVI: ATP-dependent Clp protease ATP-binding subunit ClpA;TIGR03345.1//VI_ClpV1`JCVI: type VI secretion system ATPase TssH;TIGR03346.1//chaperone_ClpB`JCVI: ATP-dependent chaperone ClpB;TIGR03499.1//FlhF`JCVI: flagellar biosynthesis protein FlhF;TIGR03346.1//chaperone_ClpB`JCVI: ATP-dependent chaperone ClpB;TIGR03345.1//VI_ClpV1`JCVI: type VI secretion system ATPase TssH
ctg_00084	K13993//HSP20`HSP20 family protein	None	WP_009553444.1//Hsp20/alpha crystallin family protein	tr|M5J575|M5J575_9LACO//Heat shock protein Hsp20 {ECO:0000313|EMBL:EKW99081.1} OS=Ligilactobacillus saerimneri 30a ORFNames=D271_03899 {ECO:0000313|EMBL:EKW99081.1} PE=3	None	COG0071`Small heat shock protein IbpA, HSP20 family`Posttranslational modification, protein turnover, chaperones	PF00011.24//HSP20`Hsp20/alpha crystallin family;PF17886.4//ArsA_HSP20`HSP20-like domain found in ArsA	WP_009553444.1//Hsp20/alpha crystallin family protein	None
ctg_00085	K03688//ubiB, aarF`ubiquinone biosynthesis protein	None	WP_035163036.1//AarF/UbiB family protein	tr|A0A0R1T5C9|A0A0R1T5C9_9LACO//ABC1 family protein kinase {ECO:0000313|EMBL:KRL73603.1} OS=Ligilactobacillus saerimneri DSM 16049 ORFNames=FC54_GL000422 {ECO:0000313|EMBL:KRL73603.1} PE=4	GO:0016021//integral component of membrane`cellular_component;GO:0016301//kinase activity`molecular_function	COG0661`Predicted protein kinase regulating ubiquinone biosynthesis, AarF/ABC1/UbiB family`Coenzyme transport and metabolism;COG0661`Predicted protein kinase regulating ubiquinone biosynthesis, AarF/ABC1/UbiB family`Signal transduction mechanisms	PF03109.19//ABC1`ABC1 atypical kinase-like domain	WP_035163036.1//AarF/UbiB family protein	TIGR01982.1//UbiB`JCVI: 2-polyprenylphenol 6-hydroxylase
ctg_00089	K03799//htpX`heat shock protein HtpX [EC:3.4.24.-]	None	WP_009553971.1//M48 family metallopeptidase	tr|A0A0R1TA77|A0A0R1TA77_9LACO//Protease HtpX-like protein {ECO:0000313|EMBL:KRL74011.1} OS=Ligilactobacillus saerimneri DSM 16049 ORFNames=FC54_GL000198 {ECO:0000313|EMBL:KRL74011.1} PE=3	GO:0016021//integral component of membrane`cellular_component;GO:0046872//metal ion binding`molecular_function;GO:0004222//metalloendopeptidase activity`molecular_function	COG0501`Zn-dependent protease with chaperone function`Posttranslational modification, protein turnover, chaperones	PF01435.21//Peptidase_M48`Peptidase family M48	WP_216543704.1//M48 family metallopeptidase	None
ctg_00094	K03756//potE`putrescine:ornithine antiporter	None	WP_009553966.1//putrescine-ornithine antiporter	tr|M5J5Z9|M5J5Z9_9LACO//Putrescine transporter {ECO:0000256|HAMAP-Rule:MF_02073} OS=Ligilactobacillus saerimneri 30a ORFNames=D271_05305 {ECO:0000313|EMBL:EKW98930.1} PE=3	GO:0015496//putrescine:ornithine antiporter activity`molecular_function;GO:0005887//integral component of plasma membrane`cellular_component	COG0531`Serine transporter YbeC, amino acid:H+ symporter family`Amino acid transport and metabolism	PF13520.9//AA_permease_2`Amino acid permease;PF00324.24//AA_permease`Amino acid permease	WP_009553966.1//putrescine-ornithine antiporter	TIGR00905.1//2A0302`JCVI: basic amino acid/polyamine antiporter;TIGR04299.1//antiport_PotE`JCVI: putrescine-ornithine antiporter;TIGR00911.1//2A0308`JCVI: L-type amino acid transporter (Provisional);TIGR00909.1//2A0306`JCVI: amino acid transporter;TIGR03810.1//arg_ornith_anti`JCVI: arginine-ornithine antiporter;TIGR04298.1//his_histam_anti`JCVI: histidine-histamine antiporter;TIGR00908.1//2A0305`…
ctg_00096	K21471//cwlO`peptidoglycan DL-endopeptidase CwlO [EC:3.4.-.-]	None	WP_009553964.1//NlpC/P60 family protein	tr|M5J490|M5J490_9LACO//NLP/P60 protein {ECO:0000313|EMBL:EKW98928.1} OS=Ligilactobacillus saerimneri 30a ORFNames=D271_05295 {ECO:0000313|EMBL:EKW98928.1} PE=3	None	COG0791`Cell wall-associated hydrolase, NlpC_P60 family`Cell wall/membrane/envelope biogenesis	PF01476.23//LysM`LysM domain;PF01476.23//LysM`LysM domain;PF00877.22//NLPC_P60`NlpC/P60 family	WP_009553964.1//NlpC/P60 family protein	TIGR02899.1//spore_safA`JCVI: SafA/ExsA family spore coat assembly protein;TIGR02899.1//spore_safA`JCVI: SafA/ExsA family spore coat assembly protein
ctg_00097	K23675//fmnP, ribU`riboflavin transporter	None	WP_180849078.1//ECF transporter S component	tr|A0A7H9EHT3|A0A7H9EHT3_9LACO//Riboflavin transporter {ECO:0000256|PIRNR:PIRNR037778} OS=Ligilactobacillus saerimneri ORFNames=GTO87_00535 {ECO:0000313|EMBL:QLL77250.1} PE=3	GO:0032217//riboflavin transmembrane transporter activity`molecular_function;GO:0016021//integral component of membrane`cellular_component;GO:0005886//plasma membrane`cellular_component	COG3601`Riboflavin transporter FmnP`Coenzyme transport and metabolism	PF12822.10//ECF_trnsprt`ECF transporter, substrate-specific component	WP_180849078.1//ECF transporter S component	None
ctg_00100	K07078//K07078`uncharacterized protein	None	WP_009553961.1//nitroreductase family protein	tr|M5J5Z8|M5J5Z8_9LACO//Nitroreductase domain-containing protein {ECO:0000259|Pfam:PF00881} OS=Ligilactobacillus saerimneri 30a ORFNames=D271_05280 {ECO:0000313|EMBL:EKW98925.1} PE=4	GO:0034599//cellular response to oxidative stress`biological_process;GO:0016657//oxidoreductase activity, acting on NAD(P)H, nitrogenous group as acceptor`molecular_function	COG3560`Fatty acid repression mutant protein (predicted oxidoreductase)`General function prediction only	PF00881.27//Nitroreductase`Nitroreductase family	WP_009553961.1//nitroreductase family protein	TIGR03553.1//F420_FbiB_CTERM`JCVI: F420 biosynthesis protein FbiB, C-terminal domain (Provisional)
ctg_00103	K02160//accB, bccP`acetyl-CoA carboxylase biotin carboxyl carrier protein	ko00061//Fatty acid biosynthesis`Metabolism`Lipid metabolism;ko00620//Pyruvate metabolism`Metabolism`Carbohydrate metabolism;ko00640//Propanoate metabolism`Metabolism`Carbohydrate metabolism;ko00720//Carbon fixation pathways in prokaryotes`Metabolism`Energy metabolism;ko01100//Metabolic pathways`Metabolism`Global and overview maps;ko01110//Biosynthesis of secondary metabolites`Metabolism`Global a…	WP_009553959.1//acetyl-CoA carboxylase biotin carboxyl carrier protein subunit	tr|M5J489|M5J489_9LACO//Biotin carboxyl carrier protein of acetyl-CoA carboxylase {ECO:0000256|ARBA:ARBA00017562, ECO:0000256|RuleBase:RU364072} OS=Ligilactobacillus saerimneri 30a ORFNames=D271_05270 {ECO:0000313|EMBL:EKW98923.1} PE=4	GO:0006633//fatty acid biosynthetic process`biological_process;GO:0009317//acetyl-CoA carboxylase complex`cellular_component;GO:0003989//acetyl-CoA carboxylase activity`molecular_function	COG0511`Biotin carboxyl carrier protein`Lipid transport and metabolism	PF00364.25//Biotin_lipoyl`Biotin-requiring enzyme	WP_009553959.1//acetyl-CoA carboxylase biotin carboxyl carrier protein subunit	TIGR00531.1//BCCP`JCVI: acetyl-CoA carboxylase biotin carboxyl carrier protein
ctg_00105	K01963//accD`acetyl-CoA carboxylase carboxyl transferase subunit beta [EC:6.4.1.2 2.1.3.15]	ko00061//Fatty acid biosynthesis`Metabolism`Lipid metabolism;ko00620//Pyruvate metabolism`Metabolism`Carbohydrate metabolism;ko00640//Propanoate metabolism`Metabolism`Carbohydrate metabolism;ko00720//Carbon fixation pathways in prokaryotes`Metabolism`Energy metabolism;ko01100//Metabolic pathways`Metabolism`Global and overview maps;ko01110//Biosynthesis of secondary metabolites`Metabolism`Global a…	WP_216543720.1//acetyl-CoA carboxylase carboxyl transferase subunit beta	tr|A0A0R1T710|A0A0R1T710_9LACO//Acetyl-coenzyme A carboxylase carboxyl transferase subunit beta {ECO:0000256|HAMAP-Rule:MF_01395} Short=ACCase subunit beta {ECO:0000256|HAMAP-Rule:MF_01395} Short=Acetyl-CoA carboxylase carboxyltransferase subunit beta {ECO:0000256|HAMAP-Rule:MF_01395} EC=2.1.3.15 {ECO:0000256|HAMAP-Rule:MF_01395} OS=Ligilactobacillus saerimneri DSM 16049 ORFNames=FC54_GL000211 {E…	GO:0006633//fatty acid biosynthetic process`biological_process;GO:0009317//acetyl-CoA carboxylase complex`cellular_component;GO:0016743//carboxyl- or carbamoyltransferase activity`molecular_function;GO:0008270//zinc ion binding`molecular_function;GO:0003989//acetyl-CoA carboxylase activity`molecular_function;GO:0005524//ATP binding`molecular_function;GO:2001295//malonyl-CoA biosynthetic process`b…	COG0777`Acetyl-CoA carboxylase beta subunit`Lipid transport and metabolism	None	WP_216543720.1//acetyl-CoA carboxylase carboxyl transferase subunit beta	TIGR00515.1//accD`JCVI: acetyl-CoA carboxylase, carboxyltransferase subunit beta;TIGR03133.1//malonate_beta`JCVI: biotin-independent malonate decarboxylase subunit beta
ctg_00107	K00763//pncB, NAPRT1`nicotinate phosphoribosyltransferase [EC:6.3.4.21]	ko00760//Nicotinate and nicotinamide metabolism`Metabolism`Metabolism of cofactors and vitamins;ko01100//Metabolic pathways`Metabolism`Global and overview maps;ko01240//Biosynthesis of cofactors`Metabolism`Global and overview maps	WP_009553955.1//nicotinate phosphoribosyltransferase	tr|M5J7Q3|M5J7Q3_9LACO//Nicotinate phosphoribosyltransferase {ECO:0000256|ARBA:ARBA00013236, ECO:0000256|RuleBase:RU365100} EC=6.3.4.21 {ECO:0000256|ARBA:ARBA00013236, ECO:0000256|RuleBase:RU365100} OS=Ligilactobacillus saerimneri 30a ORFNames=D271_05250 {ECO:0000313|EMBL:EKW98919.1} PE=3	GO:0009435//NAD biosynthetic process`biological_process;GO:0004514//nicotinate-nucleotide diphosphorylase (carboxylating) activity`molecular_function;GO:0004516//nicotinate phosphoribosyltransferase activity`molecular_function	COG1488`Nicotinic acid phosphoribosyltransferase`Coenzyme transport and metabolism	PF17767.4//NAPRTase_N`Nicotinate phosphoribosyltransferase (NAPRTase) N-terminal domain;PF04095.19//NAPRTase`Nicotinate phosphoribosyltransferase (NAPRTase) family;PF17956.4//NAPRTase_C`Nicotinate phosphoribosyltransferase C-terminal domain	WP_009553955.1//nicotinate phosphoribosyltransferase	TIGR01513.1//NAPRTase_put`JCVI: nicotinate phosphoribosyltransferase;TIGR01514.1//NAPRTase`JCVI: nicotinate phosphoribosyltransferase
ctg_00111	K06950//K06950`uncharacterized protein	None	WP_035162934.1//HD domain-containing protein	tr|A0A0R1T0A8|A0A0R1T0A8_9LACO//Hydrolase {ECO:0000313|EMBL:KRL74030.1} OS=Ligilactobacillus saerimneri DSM 16049 ORFNames=FC54_GL000217 {ECO:0000313|EMBL:KRL74030.1} PE=4	GO:0016787//hydrolase activity`molecular_function	COG1418`HD superfamily phosphodieaserase, includes HD domain of RNase Y`Translation, ribosomal structure and biogenesis;COG1418`HD superfamily phosphodieaserase, includes HD domain of RNase Y`General function prediction only	PF01966.25//HD`HD domain	WP_035162934.1//HD domain-containing protein	None
ctg_00112	K18926//lmrB`MFS transporter, DHA2 family, lincomycin resistance protein	None	WP_009553950.1//MFS transporter	tr|A0A0R1SYG4|A0A0R1SYG4_9LACO//Multidrug resistance protein b {ECO:0000313|EMBL:KRL74031.1} OS=Ligilactobacillus saerimneri DSM 16049 ORFNames=FC54_GL000218 {ECO:0000313|EMBL:KRL74031.1} PE=4	GO:0016021//integral component of membrane`cellular_component;GO:0022857//transmembrane transporter activity`molecular_function;GO:0005886//plasma membrane`cellular_component	COG0477`MFS family permease, includes anhydromuropeptide permease AmpG`Carbohydrate transport and metabolism;COG0477`MFS family permease, includes anhydromuropeptide permease AmpG`Amino acid transport and metabolism;COG0477`MFS family permease, includes anhydromuropeptide permease AmpG`Inorganic ion transport and metabolism;COG0477`MFS family permease, includes anhydromuropeptide permease AmpG`Ge…	PF07690.19//MFS_1`Major Facilitator Superfamily	WP_009553950.1//MFS transporter	TIGR00891.1//2A0112`JCVI: sialate:H+ symport family MFS transporter;TIGR00710.1//efflux_Bcr_CflA`JCVI: Bcr/CflA family efflux MFS transporter;TIGR00711.1//efflux_EmrB`JCVI: DHA2 family efflux MFS transporter permease subunit;TIGR00893.1//2A0114`JCVI: D-galactonate transporter;TIGR00880.1//2_A_01_02`JCVI: multidrug resistance protein (Provisional)
ctg_00113	K03501//gidB, rsmG`16S rRNA (guanine527-N7)-methyltransferase [EC:2.1.1.170]	None	WP_009553949.1//16S rRNA (guanine(527)-N(7))-methyltransferase RsmG	tr|A0A0R1SYD6|A0A0R1SYD6_9LACO//Ribosomal RNA small subunit methyltransferase G {ECO:0000256|HAMAP-Rule:MF_00074} EC=2.1.1.- {ECO:0000256|HAMAP-Rule:MF_00074} 16S rRNA 7-methylguanosine methyltransferase {ECO:0000256|HAMAP-Rule:MF_00074} Short=16S rRNA m7G methyltransferase {ECO:0000256|HAMAP-Rule:MF_00074} OS=Ligilactobacillus saerimneri DSM 16049 ORFNames=FC54_GL000219 {ECO:0000313|EMBL:KRL7403…	GO:0005737//cytoplasm`cellular_component;GO:0070043//rRNA (guanine-N7-)-methyltransferase activity`molecular_function	COG0357`16S rRNA G527 N7-methylase RsmG (former glucose-inhibited division protein B)`Translation, ribosomal structure and biogenesis	PF02527.18//GidB`rRNA small subunit methyltransferase G	WP_009553949.1//16S rRNA (guanine(527)-N(7))-methyltransferase RsmG	TIGR00138.1//rsmG_gidB`JCVI: 16S rRNA (guanine(527)-N(7))-methyltransferase RsmG;TIGR02469.1//CbiT`JCVI: precorrin-6Y C5,15-methyltransferase (decarboxylating) subunit CbiT
ctg_00114	K03497//parB, spo0J`ParB family transcriptional regulator, chromosome partitioning protein	None	WP_009553948.1//nucleoid occlusion protein	tr|A0A0R1SYK1|A0A0R1SYK1_9LACO//Chromosome partitioning protein, DNA-binding protein {ECO:0000313|EMBL:KRL74033.1} OS=Ligilactobacillus saerimneri DSM 16049 ORFNames=FC54_GL000220 {ECO:0000313|EMBL:KRL74033.1} PE=3	GO:0005737//cytoplasm`cellular_component;GO:0000917//division septum assembly`biological_process;GO:0003677//DNA binding`molecular_function	COG1475`Chromosome segregation protein Spo0J, contains ParB-like nuclease domain`Cell cycle control, cell division, chromosome partitioning	PF02195.21//ParBc`ParB/Sulfiredoxin domain;PF17762.4//HTH_ParB`HTH domain found in ParB protein	WP_009553948.1//nucleoid occlusion protein	TIGR03454.1//partition_RepB`JCVI: plasmid partitioning protein RepB;TIGR00180.1//parB_part`JCVI: ParB/RepB/Spo0J family partition protein;TIGR04285.1//nucleoid_noc`JCVI: nucleoid occlusion protein
ctg_00115	K03496//parA, soj`chromosome partitioning protein	None	WP_009553947.1//AAA family ATPase	tr|M5J502|M5J502_9LACO//Chromosome partitioning protein parA {ECO:0000313|EMBL:EKW98911.1} OS=Ligilactobacillus saerimneri 30a ORFNames=D271_05210 {ECO:0000313|EMBL:EKW98911.1} PE=4	None	COG1192`ParA-like ATPase involved in chromosome/plasmid partitioning or cellulose biosynthesis protein BcsQ`Cell cycle control, cell division, chromosome partitioning;COG1192`ParA-like ATPase involved in chromosome/plasmid partitioning or cellulose biosynthesis protein BcsQ`Cell motility	PF10609.12//ParA`NUBPL iron-transfer P-loop NTPase;PF13614.9//AAA_31`AAA domain;PF09140.14//MipZ`ATPase MipZ;PF01656.26//CbiA`CobQ/CobB/MinD/ParA nucleotide binding domain;PF02374.18//ArsA_ATPase`Anion-transporting ATPase;PF00142.21//Fer4_NifH`4Fe-4S iron sulfur cluster binding proteins, NifH/frxC family;PF06564.15//CBP_BcsQ`Cellulose biosynthesis protein BcsQ	WP_009553947.1//AAA family ATPase	TIGR01968.1//minD_bact`JCVI: septum site-determining protein MinD;TIGR01007.1//eps_fam`JCVI: polysaccharide biosynthesis tyrosine autokinase;TIGR03453.1//partition_RepA`JCVI: plasmid partitioning protein RepA;TIGR03371.1//cellulose_yhjQ`JCVI: cellulose synthase operon protein YhjQ;TIGR01969.1//minD_arch`JCVI: cell division ATPase MinD;TIGR03018.1//pepcterm_TyrKin`JCVI: XrtA-associated tyrosine au…
ctg_00116	K03497//parB, spo0J`ParB family transcriptional regulator, chromosome partitioning protein	None	WP_009553946.1//ParB/RepB/Spo0J family partition protein	tr|A0A0R1T6I6|A0A0R1T6I6_9LACO//Chromosome partitioning protein, dna-binding protein {ECO:0000313|EMBL:KRL74035.1} OS=Ligilactobacillus saerimneri DSM 16049 ORFNames=FC54_GL000222 {ECO:0000313|EMBL:KRL74035.1} PE=3	GO:0003677//DNA binding`molecular_function	COG1475`Chromosome segregation protein Spo0J, contains ParB-like nuclease domain`Cell cycle control, cell division, chromosome partitioning	PF02195.21//ParBc`ParB/Sulfiredoxin domain;PF17762.4//HTH_ParB`HTH domain found in ParB protein	WP_009553946.1//ParB/RepB/Spo0J family partition protein	TIGR03454.1//partition_RepB`JCVI: plasmid partitioning protein RepB;TIGR00180.1//parB_part`JCVI: ParB/RepB/Spo0J family partition protein;TIGR04285.1//nucleoid_noc`JCVI: nucleoid occlusion protein
ctg_00118	K06942//ychF`ribosome-binding ATPase	None	WP_009553944.1//redox-regulated ATPase YchF	tr|M5J486|M5J486_9LACO//Ribosome-binding ATPase YchF {ECO:0000256|HAMAP-Rule:MF_00944} OS=Ligilactobacillus saerimneri 30a ORFNames=D271_05195 {ECO:0000313|EMBL:EKW98908.1} PE=3	GO:0043023//ribosomal large subunit binding`molecular_function;GO:0043022//ribosome binding`molecular_function;GO:0016887//ATP hydrolysis activity`molecular_function;GO:0005524//ATP binding`molecular_function;GO:0005525//GTP binding`molecular_function	COG0012`Ribosome-binding ATPase YchF, GTP1/OBG family`Translation, ribosomal structure and biogenesis	PF01926.26//MMR_HSR1`50S ribosome-binding GTPase;PF06071.16//YchF-GTPase_C`Protein of unknown function (DUF933)	WP_009553944.1//redox-regulated ATPase YchF	TIGR00092.1//TIGR00092`JCVI: redox-regulated ATPase YchF;TIGR00231.1//small_GTP`JCVI: GTP-binding protein
ctg_00121	K00948//PRPS, prsA`ribose-phosphate pyrophosphokinase [EC:2.7.6.1]	ko00030//Pentose phosphate pathway`Metabolism`Carbohydrate metabolism;ko00230//Purine metabolism`Metabolism`Nucleotide metabolism;ko01100//Metabolic pathways`Metabolism`Global and overview maps;ko01110//Biosynthesis of secondary metabolites`Metabolism`Global and overview maps;ko01120//Microbial metabolism in diverse environments`Metabolism`Global and overview maps;ko01200//Carbon metabolism`Metab…	WP_216543751.1//ribose-phosphate pyrophosphokinase	tr|A0A7H9EHU0|A0A7H9EHU0_9LACO//Ribose-phosphate pyrophosphokinase {ECO:0000256|HAMAP-Rule:MF_00583} Short=RPPK {ECO:0000256|HAMAP-Rule:MF_00583} EC=2.7.6.1 {ECO:0000256|HAMAP-Rule:MF_00583} 5-phospho-D-ribosyl alpha-1-diphosphate {ECO:0000256|HAMAP-Rule:MF_00583} Phosphoribosyl diphosphate synthase {ECO:0000256|HAMAP-Rule:MF_00583} Phosphoribosyl pyrophosphate synthase {ECO:0000256|HAMAP-Rule:MF…	GO:0005737//cytoplasm`cellular_component;GO:0016301//kinase activity`molecular_function;GO:0009156//ribonucleoside monophosphate biosynthetic process`biological_process;GO:0000287//magnesium ion binding`molecular_function;GO:0004749//ribose phosphate diphosphokinase activity`molecular_function;GO:0009165//nucleotide biosynthetic process`biological_process;GO:0009116//nucleoside metabolic process`…	COG0462`Phosphoribosylpyrophosphate synthetase`Nucleotide transport and metabolism	PF13793.9//Pribosyltran_N`N-terminal domain of ribose phosphate pyrophosphokinase;PF00156.30//Pribosyltran`Phosphoribosyl transferase domain;PF14572.9//Pribosyl_synth`Phosphoribosyl synthetase-associated domain	WP_216543751.1//ribose-phosphate pyrophosphokinase	TIGR01251.1//ribP_PPkin`JCVI: ribose-phosphate diphosphokinase
ctg_00127	K01372//BLMH, pepC`bleomycin hydrolase [EC:3.4.22.40]	None	WP_235806346.1//C1 family peptidase	tr|M5J5Z3|M5J5Z3_9LACO//Aminopeptidase {ECO:0000256|PIRNR:PIRNR005700} OS=Ligilactobacillus saerimneri 30a ORFNames=D271_05155 {ECO:0000313|EMBL:EKW98900.1} PE=3	GO:0004177//aminopeptidase activity`molecular_function;GO:0008234//cysteine-type peptidase activity`molecular_function	COG3579`Aminopeptidase C`Amino acid transport and metabolism	PF03051.18//Peptidase_C1_2`Peptidase C1-like family	WP_235806346.1//C1 family peptidase	None
ctg_00129	K16899//addB`ATP-dependent helicase/nuclease subunit B [EC:5.6.2.4 3.1.-.-]	None	WP_009553934.1//exodeoxyribonuclease V subunit gamma	tr|M5J484|M5J484_9LACO//DNA helicase {ECO:0000256|ARBA:ARBA00012551} EC=3.6.4.12 {ECO:0000256|ARBA:ARBA00012551} OS=Ligilactobacillus saerimneri 30a ORFNames=D271_05145 {ECO:0000313|EMBL:EKW98898.1} PE=4	GO:0003678//DNA helicase activity`molecular_function;GO:0004527//exonuclease activity`molecular_function;GO:0016887//ATP hydrolysis activity`molecular_function;GO:0005524//ATP binding`molecular_function;GO:0003677//DNA binding`molecular_function	COG3857`ATP-dependent helicase/DNAse subunit B`Replication, recombination and repair	PF12705.10//PDDEXK_1`PD-(D/E)XK nuclease superfamily	WP_009553934.1//exodeoxyribonuclease V subunit gamma	TIGR02773.1//addB_Gpos`JCVI: helicase-exonuclease AddAB subunit AddB;TIGR02774.1//rexB_recomb`JCVI: ATP-dependent nuclease subunit B
ctg_00130	K16898//addA`ATP-dependent helicase/nuclease subunit A [EC:5.6.2.4 3.1.-.-]	None	WP_009553933.1//helicase-exonuclease AddAB subunit AddA	tr|M5J6M6|M5J6M6_9LACO//ATP-dependent helicase/nuclease subunit A {ECO:0000256|HAMAP-Rule:MF_01451} EC=3.1.-.- {ECO:0000256|HAMAP-Rule:MF_01451} EC=3.6.4.12 {ECO:0000256|HAMAP-Rule:MF_01451} ATP-dependent helicase/nuclease AddA {ECO:0000256|HAMAP-Rule:MF_01451} OS=Ligilactobacillus saerimneri 30a ORFNames=D271_05140 {ECO:0000313|EMBL:EKW98897.1} PE=3	GO:0008408//3'-5' exonuclease activity`molecular_function;GO:0000724//double-strand break repair via homologous recombination`biological_process;GO:0016887//ATP hydrolysis activity`molecular_function;GO:0003678//DNA helicase activity`molecular_function;GO:0003690//double-stranded DNA binding`molecular_function;GO:0005524//ATP binding`molecular_function	COG1074`3鈥?5鈥?helicase subunit RecB of the DNA repair enzyme RecBCD (exonuclease V)`Replication, recombination and repair	PF00580.24//UvrD-helicase`UvrD/REP helicase N-terminal domain;PF13245.9//AAA_19`AAA domain;PF13361.9//UvrD_C`UvrD-like helicase C-terminal domain;PF12705.10//PDDEXK_1`PD-(D/E)XK nuclease superfamily	WP_009553933.1//helicase-exonuclease AddAB subunit AddA	TIGR02785.1//addA_Gpos`JCVI: helicase-exonuclease AddAB subunit AddA;TIGR02784.1//addA_alphas`JCVI: double-strand break repair helicase AddA;TIGR00609.1//recB`JCVI: exodeoxyribonuclease V subunit beta;TIGR01074.1//rep`JCVI: DNA helicase Rep
ctg_00131	K07284//srtA`sortase A [EC:3.4.22.70]	None	WP_216543764.1//class A sortase	tr|A0A0R1T654|A0A0R1T654_9LACO//Sortase {ECO:0000313|EMBL:KRL74050.1} OS=Ligilactobacillus saerimneri DSM 16049 ORFNames=FC54_GL000237 {ECO:0000313|EMBL:KRL74050.1} PE=4	GO:0008234//cysteine-type peptidase activity`molecular_function	COG3764`Sortase (surface protein transpeptidase)`Cell wall/membrane/envelope biogenesis	PF04203.16//Sortase`Sortase domain	WP_216543764.1//class A sortase	TIGR03784.1//marine_sortase`JCVI: class GN sortase;TIGR01076.1//sortase_fam`JCVI: sortase
ctg_00134	K08659//pepDA, pepDB`dipeptidase [EC:3.4.-.-]	None	WP_009553929.1//C69 family dipeptidase	tr|M5J483|M5J483_9LACO//Dipeptidase {ECO:0000256|RuleBase:RU364089} EC=3.4.-.- {ECO:0000256|RuleBase:RU364089} OS=Ligilactobacillus saerimneri 30a ORFNames=D271_05120 {ECO:0000313|EMBL:EKW98893.1} PE=3	GO:0016805//dipeptidase activity`molecular_function;GO:0070004//cysteine-type exopeptidase activity`molecular_function	COG4690`Dipeptidase`Amino acid transport and metabolism	PF03577.18//Peptidase_C69`Peptidase family C69	WP_009553929.1//C69 family dipeptidase	None
ctg_00138	K01104//E3.1.3.48`protein-tyrosine phosphatase [EC:3.1.3.48]	None	WP_009553925.1//tyrosine-protein phosphatase	tr|M5J7P1|M5J7P1_9LACO//Protein tyrosine phosphatase {ECO:0000313|EMBL:EKW98889.1} OS=Ligilactobacillus saerimneri 30a ORFNames=D271_05100 {ECO:0000313|EMBL:EKW98889.1} PE=4	GO:0004725//protein tyrosine phosphatase activity`molecular_function	COG2365`Protein tyrosine/serine phosphatase Oca4`Signal transduction mechanisms	PF13350.9//Y_phosphatase3`Tyrosine phosphatase family	WP_009553925.1//tyrosine-protein phosphatase	None
ctg_00139	K15523//FN3KRP`protein-ribulosamine 3-kinase [EC:2.7.1.172]	None	WP_009553924.1//fructosamine kinase family protein	tr|A0A0R1STD3|A0A0R1STD3_9LACO//Fructosamine-3-kinase {ECO:0000313|EMBL:KRL71913.1} OS=Ligilactobacillus saerimneri DSM 16049 ORFNames=FC54_GL001290 {ECO:0000313|EMBL:KRL71913.1} PE=3	GO:0016301//kinase activity`molecular_function	COG3001`Fructosamine-3-kinase`Carbohydrate transport and metabolism	PF03881.17//Fructosamin_kin`Fructosamine kinase;PF01636.26//APH`Phosphotransferase enzyme family	WP_009553924.1//fructosamine kinase family protein	None
ctg_00140	K03574//mutT, NUDT15, MTH2`8-oxo-dGTP diphosphatase [EC:3.6.1.55]	None	WP_009553923.1//NUDIX domain-containing protein	tr|A0A0R1SYZ1|A0A0R1SYZ1_9LACO//Nudix hydrolase domain-containing protein {ECO:0000259|PROSITE:PS51462} OS=Ligilactobacillus saerimneri DSM 16049 ORFNames=FC54_GL001291 {ECO:0000313|EMBL:KRL71914.1} PE=3	GO:0016787//hydrolase activity`molecular_function	COG0494`8-oxo-dGTP pyrophosphatase MutT and related house-cleaning NTP pyrophosphohydrolases, NUDIX family`Defense mechanisms	PF00293.31//NUDIX`NUDIX domain;PF14815.9//NUDIX_4`NUDIX domain	WP_009553923.1//NUDIX domain-containing protein	TIGR00586.1//mutt`JCVI: 8-oxo-dGTP diphosphatase MutT
ctg_00141	K00088//IMPDH, guaB`IMP dehydrogenase [EC:1.1.1.205]	ko00230//Purine metabolism`Metabolism`Nucleotide metabolism;ko00983//Drug metabolism - other enzymes`Metabolism`Xenobiotics biodegradation and metabolism;ko01100//Metabolic pathways`Metabolism`Global and overview maps;ko01110//Biosynthesis of secondary metabolites`Metabolism`Global and overview maps;ko01232//Nucleotide metabolism`Metabolism`Global and overview maps	WP_009553922.1//IMP dehydrogenase	tr|A0A0R1T5Q6|A0A0R1T5Q6_9LACO//Inosine-5'-monophosphate dehydrogenase {ECO:0000256|HAMAP-Rule:MF_01964, ECO:0000256|RuleBase:RU003928} Short=IMP dehydrogenase {ECO:0000256|HAMAP-Rule:MF_01964} Short=IMPD {ECO:0000256|HAMAP-Rule:MF_01964} Short=IMPDH {ECO:0000256|HAMAP-Rule:MF_01964} EC=1.1.1.205 {ECO:0000256|HAMAP-Rule:MF_01964, ECO:0000256|RuleBase:RU003928} OS=Ligilactobacillus saerimneri DSM …	GO:0000166//nucleotide binding`molecular_function;GO:0046872//metal ion binding`molecular_function;GO:0006177//GMP biosynthetic process`biological_process;GO:0003938//IMP dehydrogenase activity`molecular_function	COG0516`IMP dehydrogenase/GMP reductase`Nucleotide transport and metabolism	PF00478.28//IMPDH`IMP dehydrogenase / GMP reductase domain;PF00571.31//CBS`CBS domain;PF00571.31//CBS`CBS domain	WP_009553922.1//IMP dehydrogenase	TIGR01302.1//IMP_dehydrog`JCVI: IMP dehydrogenase;TIGR01303.1//IMP_DH_rel_1`JCVI: GuaB1 family IMP dehydrogenase-related protein;TIGR01306.1//GMP_reduct_2`JCVI: GMP reductase;TIGR01305.1//GMP_reduct_1`JCVI: GMP reductase;TIGR01304.1//IMP_DH_rel_2`JCVI: GuaB3 family IMP dehydrogenase-related protein
ctg_00142	K02483//K02483`two-component system, OmpR family, response regulator	None	WP_009553921.1//response regulator transcription factor	tr|A0A0R1T0P5|A0A0R1T0P5_9LACO//Response regulator {ECO:0000313|EMBL:KRL72426.1} OS=Ligilactobacillus saerimneri DSM 16049 ORFNames=FC54_GL001100 {ECO:0000313|EMBL:KRL72426.1} PE=4	GO:0000160//phosphorelay signal transduction system`biological_process;GO:0006355//regulation of transcription, DNA-templated`biological_process;GO:0003677//DNA binding`molecular_function	COG0745`DNA-binding response regulator, OmpR family, contains REC and winged-helix (wHTH) domain`Signal transduction mechanisms;COG0745`DNA-binding response regulator, OmpR family, contains REC and winged-helix (wHTH) domain`Transcription	PF00072.27//Response_reg`Response regulator receiver domain;PF00486.31//Trans_reg_C`Transcriptional regulatory protein, C terminal	WP_009553921.1//response regulator transcription factor	TIGR02875.1//spore_0_A`JCVI: sporulation transcription factor Spo0A;TIGR02154.1//PhoB`JCVI: phosphate regulon transcriptional regulator PhoB;TIGR03787.1//marine_sort_RR`JCVI: proteobacterial dedicated sortase system response regulator;TIGR01387.1//cztR_silR_copR`JCVI: heavy metal response regulator transcription factor
ctg_00145	K01421//yhgE`putative membrane protein	None	QLL77290.1//ABC transporter permease	tr|A0A7H9EHW7|A0A7H9EHW7_9LACO//ABC transporter permease {ECO:0000313|EMBL:QLL77290.1} OS=Ligilactobacillus saerimneri ORFNames=GTO87_00760 {ECO:0000313|EMBL:QLL77290.1} PE=4	GO:0016021//integral component of membrane`cellular_component	COG1511`Uncharacterized membrane protein YhgE, phage infection protein (PIP) family`Function unknown	PF12051.11//DUF3533`Protein of unknown function (DUF3533)	WP_238333862.1//YhgE/Pip domain-containing protein	TIGR03061.1//pip_yhgE_Nterm`JCVI: YhgE/Pip family protein;TIGR03929.1//T7_esaA_Nterm`JCVI: type VII secretion protein EsaA;TIGR03057.1//xxxLxxG_by_4`JCVI: X-X-X-Leu-X-X-Gly heptad repeat protein;TIGR04523.1//Mplasa_alph_rch`JCVI: helix-rich protein;TIGR04211.1//SH3_and_anchor`JCVI: TIGR04211 family SH3 domain-containing protein;TIGR03057.1//xxxLxxG_by_4`JCVI: X-X-X-Leu-X-X-Gly heptad repeat prote…
ctg_00323	K14205//mprF, fmtC`phosphatidylglycerol lysyltransferase [EC:2.3.2.3]	ko01503//Cationic antimicrobial peptide (CAMP) resistance`Human Diseases`Drug resistance: antimicrobial;ko02020//Two-component system`Environmental Information Processing`Signal transduction;ko05150//Staphylococcus aureus infection`Human Diseases`Infectious disease: bacterial	KRL73046.1//hypothetical protein FC54_GL000860	tr|A0A0R1SUL5|A0A0R1SUL5_9LACO//LPG_synthase_C domain-containing protein {ECO:0000259|Pfam:PF09924} OS=Ligilactobacillus saerimneri DSM 16049 ORFNames=FC54_GL000860 {ECO:0000313|EMBL:KRL73046.1} PE=4	GO:0016021//integral component of membrane`cellular_component;GO:0005886//plasma membrane`cellular_component	COG0392`Predicted membrane flippase AglD2/YbhN, UPF0104 family`Cell wall/membrane/envelope biogenesis	PF03706.16//LPG_synthase_TM`Lysylphosphatidylglycerol synthase TM region;PF09924.12//LPG_synthase_C`Phosphatidylglycerol lysyltransferase, C-terminal	WP_035163086.1//bifunctional lysylphosphatidylglycerol flippase/synthetase MprF	None
ctg_00324	K01772//hemH, FECH`protoporphyrin/coproporphyrin ferrochelatase [EC:4.98.1.1 4.99.1.9]	ko00860//Porphyrin metabolism`Metabolism`Metabolism of cofactors and vitamins;ko01100//Metabolic pathways`Metabolism`Global and overview maps;ko01110//Biosynthesis of secondary metabolites`Metabolism`Global and overview maps;ko01240//Biosynthesis of cofactors`Metabolism`Global and overview maps	WP_180849307.1//ferrochelatase	tr|A0A7H9EIJ0|A0A7H9EIJ0_9LACO//Coproporphyrin III ferrochelatase {ECO:0000256|HAMAP-Rule:MF_00323} EC=4.99.1.9 {ECO:0000256|HAMAP-Rule:MF_00323} OS=Ligilactobacillus saerimneri ORFNames=GTO87_01745 {ECO:0000313|EMBL:QLL77451.1} PE=3	GO:0005737//cytoplasm`cellular_component;GO:0006783//heme biosynthetic process`biological_process;GO:0046872//metal ion binding`molecular_function;GO:0004325//ferrochelatase activity`molecular_function	COG0276`Protoheme ferro-lyase (ferrochelatase)`Coenzyme transport and metabolism	PF00762.22//Ferrochelatase`Ferrochelatase	WP_180849307.1//ferrochelatase	TIGR00109.1//hemH`JCVI: ferrochelatase
ctg_00327	K00299//ssuE, msuE`FMN reductase [EC:1.5.1.38]	ko00740//Riboflavin metabolism`Metabolism`Metabolism of cofactors and vitamins;ko00920//Sulfur metabolism`Metabolism`Energy metabolism;ko01100//Metabolic pathways`Metabolism`Global and overview maps	WP_027826918.1//NAD(P)H-dependent oxidoreductase	tr|A0A0R1SW64|A0A0R1SW64_9LACO//Flavodoxin-like protein {ECO:0000313|EMBL:KRL73041.1} OS=Ligilactobacillus saerimneri DSM 16049 ORFNames=FC54_GL000855 {ECO:0000313|EMBL:KRL73041.1} PE=4	GO:0016491//oxidoreductase activity`molecular_function	COG0431`NAD(P)H-dependent FMN reductase`Energy production and conversion	PF02525.20//Flavodoxin_2`Flavodoxin-like fold;PF03358.18//FMN_red`NADPH-dependent FMN reductase	WP_027826918.1//NAD(P)H-dependent oxidoreductase	TIGR03566.1//FMN_reduc_MsuE`JCVI: FMN reductase;TIGR03567.1//FMN_reduc_SsuE`JCVI: NADPH-dependent FMN reductase;TIGR04037.1//LLM_duo_CE1759`JCVI: LLM-partnered FMN reductase, CE1759 family (Provisional)
ctg_00328	K00526//E1.17.4.1B, nrdB, nrdF`ribonucleoside-diphosphate reductase beta chain [EC:1.17.4.1]	ko00230//Purine metabolism`Metabolism`Nucleotide metabolism;ko00240//Pyrimidine metabolism`Metabolism`Nucleotide metabolism;ko01100//Metabolic pathways`Metabolism`Global and overview maps;ko01232//Nucleotide metabolism`Metabolism`Global and overview maps	WP_009553218.1//class 1b ribonucleoside-diphosphate reductase subunit beta	tr|A0A0R1SVU4|A0A0R1SVU4_9LACO//Ribonucleoside-diphosphate reductase subunit beta {ECO:0000256|PIRNR:PIRNR000355} EC=1.17.4.1 {ECO:0000256|PIRNR:PIRNR000355} OS=Ligilactobacillus saerimneri DSM 16049 ORFNames=FC54_GL000854 {ECO:0000313|EMBL:KRL73040.1} PE=3	GO:0005971//ribonucleoside-diphosphate reductase complex`cellular_component;GO:0004748//ribonucleoside-diphosphate reductase activity, thioredoxin disulfide as acceptor`molecular_function;GO:0009263//deoxyribonucleotide biosynthetic process`biological_process;GO:0046872//metal ion binding`molecular_function;GO:0006260//DNA replication`biological_process	COG0208`Ribonucleotide reductase beta subunit, ferritin-like domain`Nucleotide transport and metabolism	PF00268.24//Ribonuc_red_sm`Ribonucleotide reductase, small chain	WP_009553218.1//class 1b ribonucleoside-diphosphate reductase subunit beta	TIGR04171.1//RNR_1b_NrdF`JCVI: class 1b ribonucleoside-diphosphate reductase subunit beta
ctg_00329	K00525//E1.17.4.1A, nrdA, nrdE`ribonucleoside-diphosphate reductase alpha chain [EC:1.17.4.1]	ko00230//Purine metabolism`Metabolism`Nucleotide metabolism;ko00240//Pyrimidine metabolism`Metabolism`Nucleotide metabolism;ko01100//Metabolic pathways`Metabolism`Global and overview maps;ko01232//Nucleotide metabolism`Metabolism`Global and overview maps	WP_035163083.1//class 1b ribonucleoside-diphosphate reductase subunit alpha	tr|A0A0R1SVS3|A0A0R1SVS3_9LACO//Ribonucleoside-diphosphate reductase {ECO:0000256|ARBA:ARBA00012274, ECO:0000256|RuleBase:RU003410} EC=1.17.4.1 {ECO:0000256|ARBA:ARBA00012274, ECO:0000256|RuleBase:RU003410} OS=Ligilactobacillus saerimneri DSM 16049 ORFNames=FC54_GL000853 {ECO:0000313|EMBL:KRL73039.1} PE=3	GO:0004748//ribonucleoside-diphosphate reductase activity, thioredoxin disulfide as acceptor`molecular_function;GO:0006260//DNA replication`biological_process;GO:0005524//ATP binding`molecular_function	COG0209`Ribonucleotide reductase alpha subunit`Nucleotide transport and metabolism	PF08343.13//RNR_N`Ribonucleotide reductase N-terminal;PF00317.24//Ribonuc_red_lgN`Ribonucleotide reductase, all-alpha domain;PF02867.18//Ribonuc_red_lgC`Ribonucleotide reductase, barrel domain	WP_035163083.1//class 1b ribonucleoside-diphosphate reductase subunit alpha	TIGR04170.1//RNR_1b_NrdE`JCVI: class 1b ribonucleoside-diphosphate reductase subunit alpha;TIGR02506.1//NrdE_NrdA`JCVI: ribonucleoside-diphosphate reductase subunit alpha;TIGR02504.1//NrdJ_Z`JCVI: adenosylcobalamin-dependent ribonucleoside-diphosphate reductase
ctg_00330	K03647//nrdI`protein involved in ribonucleotide reduction	None	WP_009553214.1//class Ib ribonucleoside-diphosphate reductase assembly flavoprotein NrdI	tr|A0A0R1SXV4|A0A0R1SXV4_9LACO//Ribonucleotide reductase stimulatory protein {ECO:0000313|EMBL:KRL73038.1} OS=Ligilactobacillus saerimneri DSM 16049 ORFNames=FC54_GL000852 {ECO:0000313|EMBL:KRL73038.1} PE=4	GO:0006464//cellular protein modification process`biological_process;GO:0010181//FMN binding`molecular_function	COG1780`Flavodoxin NrdI, NrdF-interacting activator of class Ib ribonucleotide reductase`Nucleotide transport and metabolism	PF07972.14//Flavodoxin_NdrI`NrdI Flavodoxin like	WP_009553214.1//class Ib ribonucleoside-diphosphate reductase assembly flavoprotein NrdI	TIGR00333.1//nrdI`JCVI: class Ib ribonucleoside-diphosphate reductase assembly flavoprotein NrdI
ctg_00331	K06191//nrdH`glutaredoxin-like protein NrdH	None	WP_009553213.1//glutaredoxin-like protein NrdH	tr|M5J5A3|M5J5A3_9LACO//Glutaredoxin-like protein NrdH {ECO:0000256|ARBA:ARBA00017945} OS=Ligilactobacillus saerimneri 30a ORFNames=D271_03660 {ECO:0000313|EMBL:EKW99221.1} PE=3	GO:0097573//glutathione oxidoreductase activity`molecular_function;GO:0045454//cell redox homeostasis`biological_process	COG0695`Glutaredoxin`Posttranslational modification, protein turnover, chaperones	PF00462.27//Glutaredoxin`Glutaredoxin	WP_009553213.1//glutaredoxin-like protein NrdH	TIGR02200.1//GlrX_actino`JCVI: mycoredoxin;TIGR01617.1//arsC_related`JCVI: Spx/MgsR family RNA polymerase-binding regulatory protein;TIGR02196.1//GlrX_YruB`JCVI: glutaredoxin-like protein, YruB-family (Provisional);TIGR02181.1//GRX_bact`JCVI: glutaredoxin 3;TIGR02194.1//GlrX_NrdH`JCVI: glutaredoxin-like protein NrdH
ctg_00332	K00564//rsmC`16S rRNA (guanine1207-N2)-methyltransferase [EC:2.1.1.172]	None	WP_009553211.1//class I SAM-dependent methyltransferase	tr|A0A0R1SW60|A0A0R1SW60_9LACO//16S RNA methylase {ECO:0000313|EMBL:KRL73036.1} OS=Ligilactobacillus saerimneri DSM 16049 ORFNames=FC54_GL000850 {ECO:0000313|EMBL:KRL73036.1} PE=4	GO:0008168//methyltransferase activity`molecular_function;GO:0032259//methylation`biological_process	COG2813`16S rRNA G1207 methylase RsmC`Translation, ribosomal structure and biogenesis	PF05175.17//MTS`Methyltransferase small domain;PF13489.9//Methyltransf_23`Methyltransferase domain;PF01209.21//Ubie_methyltran`ubiE/COQ5 methyltransferase family;PF13847.9//Methyltransf_31`Methyltransferase domain;PF13649.9//Methyltransf_25`Methyltransferase domain;PF08242.15//Methyltransf_12`Methyltransferase domain;PF08241.15//Methyltransf_11`Methyltransferase domain	WP_009553211.1//class I SAM-dependent methyltransferase	TIGR02021.1//BchM-ChlM`JCVI: magnesium protoporphyrin IX methyltransferase;TIGR03534.1//RF_mod_PrmC`JCVI: peptide chain release factor N(5)-glutamine methyltransferase;TIGR02469.1//CbiT`JCVI: precorrin-6Y C5,15-methyltransferase (decarboxylating) subunit CbiT;TIGR02072.1//BioC`JCVI: malonyl-ACP O-methyltransferase BioC;TIGR01983.1//UbiG`JCVI: bifunctional 2-polyprenyl-6-hydroxyphenol methylase/3-…
ctg_00333	K11991//tadA`tRNA(adenine34) deaminase [EC:3.5.4.33]	None	WP_035163081.1//tRNA adenosine(34) deaminase TadA	tr|A0A0R1T7R3|A0A0R1T7R3_9LACO//tRNA-specific adenosine deaminase {ECO:0000256|HAMAP-Rule:MF_00972} EC=3.5.4.33 {ECO:0000256|HAMAP-Rule:MF_00972} OS=Ligilactobacillus saerimneri DSM 16049 ORFNames=FC54_GL000849 {ECO:0000313|EMBL:KRL73035.1} PE=3	GO:0002100//tRNA wobble adenosine to inosine editing`biological_process;GO:0052717//tRNA-specific adenosine-34 deaminase activity`molecular_function;GO:0008270//zinc ion binding`molecular_function	COG0590`tRNA(Arg) A34 adenosine deaminase TadA`Translation, ribosomal structure and biogenesis	PF14437.9//MafB19-deam`MafB19-like deaminase;PF00383.26//dCMP_cyt_deam_1`Cytidine and deoxycytidylate deaminase zinc-binding region	WP_035163081.1//tRNA adenosine(34) deaminase TadA	TIGR00326.1//eubact_ribD`JCVI: bifunctional diaminohydroxyphosphoribosylaminopyrimidine deaminase/5-amino-6-(5-phosphoribosylamino)uracil reductase RibD;TIGR02571.1//ComEB`JCVI: ComE operon protein 2
ctg_00335	K02343//dnaX`DNA polymerase III subunit gamma/tau [EC:2.7.7.7]	ko03030//DNA replication`Genetic Information Processing`Replication and repair;ko03430//Mismatch repair`Genetic Information Processing`Replication and repair;ko03440//Homologous recombination`Genetic Information Processing`Replication and repair	WP_216543658.1//DNA polymerase III subunit gamma/tau	tr|M5J4H5|M5J4H5_9LACO//DNA polymerase III subunit gamma/tau {ECO:0000256|RuleBase:RU364063} EC=2.7.7.7 {ECO:0000256|RuleBase:RU364063} OS=Ligilactobacillus saerimneri 30a ORFNames=D271_03645 {ECO:0000313|EMBL:EKW99218.1} PE=3	GO:0003887//DNA-directed DNA polymerase activity`molecular_function;GO:0006260//DNA replication`biological_process;GO:0009360//DNA polymerase III complex`cellular_component;GO:0005524//ATP binding`molecular_function;GO:0003677//DNA binding`molecular_function	COG2812`DNA polymerase III, gamma/tau subunits`Replication, recombination and repair	PF13177.9//DNA_pol3_delta2`DNA polymerase III, delta subunit;PF13604.9//AAA_30`AAA domain;PF00004.32//AAA`ATPase family associated with various cellular activities (AAA);PF12169.11//DNA_pol3_gamma3`DNA polymerase III subunits gamma and tau domain III	WP_009553207.1//DNA polymerase III subunit gamma/tau	TIGR02397.1//dnaX_nterm`JCVI: DNA polymerase III subunit gamma/tau;TIGR00635.1//ruvB`JCVI: Holliday junction branch migration DNA helicase RuvB;TIGR00678.1//holB`JCVI: DNA polymerase III subunit delta'
ctg_00336	K09747//ebfC`nucleoid-associated protein EbfC	None	WP_216543656.1//YbaB/EbfC family nucleoid-associated protein	tr|A0A0R1SWX1|A0A0R1SWX1_9LACO//Nucleoid-associated protein FC54_GL000847 {ECO:0000256|HAMAP-Rule:MF_00274} OS=Ligilactobacillus saerimneri DSM 16049 ORFNames=FC54_GL000847 {ECO:0000313|EMBL:KRL73033.1} PE=3	GO:0005737//cytoplasm`cellular_component;GO:0043590//bacterial nucleoid`cellular_component;GO:0003677//DNA binding`molecular_function	COG0718`DNA-binding nucleoid-associated protein YbaB/EfbC`Transcription	PF02575.19//YbaB_DNA_bd`YbaB/EbfC DNA-binding family	WP_216543656.1//YbaB/EbfC family nucleoid-associated protein	TIGR00103.1//DNA_YbaB_EbfC`JCVI: YbaB/EbfC family nucleoid-associated protein
ctg_00337	K06187//recR`recombination protein RecR	ko03440//Homologous recombination`Genetic Information Processing`Replication and repair	WP_027826915.1//recombination mediator RecR	tr|A0A0R1T4H3|A0A0R1T4H3_9LACO//Recombination protein RecR {ECO:0000256|HAMAP-Rule:MF_00017} OS=Ligilactobacillus saerimneri DSM 16049 ORFNames=FC54_GL000846 {ECO:0000313|EMBL:KRL73032.1} PE=3	GO:0006310//DNA recombination`biological_process;GO:0006281//DNA repair`biological_process;GO:0046872//metal ion binding`molecular_function;GO:0003677//DNA binding`molecular_function	COG0353`Recombinational DNA repair protein RecR`Replication, recombination and repair	PF02132.18//RecR`RecR protein;PF01751.25//Toprim`Toprim domain;PF13662.9//Toprim_4`Toprim domain	WP_027826915.1//recombination mediator RecR	TIGR00615.1//recR`JCVI: recombination mediator RecR
ctg_00339	K21495//fitA`antitoxin FitA	None	WP_009553198.1//Arc family DNA-binding protein	tr|M5J7W3|M5J7W3_9LACO//Arc domain-containing protein {ECO:0000259|Pfam:PF03869} OS=Ligilactobacillus saerimneri 30a ORFNames=D271_03625 {ECO:0000313|EMBL:EKW99214.1} PE=4	GO:0006355//regulation of transcription, DNA-templated`biological_process;GO:0003677//DNA binding`molecular_function	COG4226`Predicted nuclease of the RNAse H fold, HicB family`General function prediction only	PF03869.17//Arc`Arc-like DNA binding domain	WP_009553198.1//Arc family DNA-binding protein	None
ctg_00341	K00943//tmk, DTYMK`dTMP kinase [EC:2.7.4.9]	ko00240//Pyrimidine metabolism`Metabolism`Nucleotide metabolism;ko01100//Metabolic pathways`Metabolism`Global and overview maps;ko01232//Nucleotide metabolism`Metabolism`Global and overview maps	WP_027826961.1//dTMP kinase	tr|A0A0R1SWU0|A0A0R1SWU0_9LACO//Thymidylate kinase {ECO:0000256|HAMAP-Rule:MF_00165} EC=2.7.4.9 {ECO:0000256|HAMAP-Rule:MF_00165} dTMP kinase {ECO:0000256|HAMAP-Rule:MF_00165} OS=Ligilactobacillus saerimneri DSM 16049 ORFNames=FC54_GL000745 {ECO:0000313|EMBL:KRL73308.1} PE=3	GO:0006235//dTTP biosynthetic process`biological_process;GO:0006233//dTDP biosynthetic process`biological_process;GO:0004798//thymidylate kinase activity`molecular_function;GO:0005524//ATP binding`molecular_function	COG0125`Thymidylate kinase`Nucleotide transport and metabolism	PF13521.9//AAA_28`AAA domain;PF02223.20//Thymidylate_kin`Thymidylate kinase	WP_027826961.1//dTMP kinase	TIGR00041.1//DTMP_kinase`JCVI: dTMP kinase
ctg_00342	K02341//holB`DNA polymerase III subunit delta' [EC:2.7.7.7]	ko03030//DNA replication`Genetic Information Processing`Replication and repair;ko03430//Mismatch repair`Genetic Information Processing`Replication and repair;ko03440//Homologous recombination`Genetic Information Processing`Replication and repair	WP_216543652.1//DNA polymerase III subunit delta'	tr|A0A7H9EIE3|A0A7H9EIE3_9LACO//DNA polymerase III subunit delta {ECO:0000313|EMBL:QLL77480.1} EC=2.7.7.7 {ECO:0000313|EMBL:QLL77480.1} OS=Ligilactobacillus saerimneri ORFNames=GTO87_01895 {ECO:0000313|EMBL:QLL77480.1} PE=4	GO:0003887//DNA-directed DNA polymerase activity`molecular_function;GO:0008408//3'-5' exonuclease activity`molecular_function;GO:0006260//DNA replication`biological_process	COG0470`DNA polymerase III, delta prime subunit`Replication, recombination and repair	PF13177.9//DNA_pol3_delta2`DNA polymerase III, delta subunit	WP_216543652.1//DNA polymerase III subunit delta'	TIGR02397.1//dnaX_nterm`JCVI: DNA polymerase III subunit gamma/tau;TIGR00678.1//holB`JCVI: DNA polymerase III subunit delta'
ctg_00344	K07056//rsmI`16S rRNA (cytidine1402-2'-O)-methyltransferase [EC:2.1.1.198]	None	WP_009553186.1//16S rRNA (cytidine(1402)-2'-O)-methyltransferase	tr|M5J7W2|M5J7W2_9LACO//Ribosomal RNA small subunit methyltransferase I {ECO:0000256|HAMAP-Rule:MF_01877} EC=2.1.1.198 {ECO:0000256|HAMAP-Rule:MF_01877} 16S rRNA 2'-O-ribose C1402 methyltransferase {ECO:0000256|HAMAP-Rule:MF_01877} rRNA (cytidine-2'-O-)-methyltransferase RsmI {ECO:0000256|HAMAP-Rule:MF_01877} OS=Ligilactobacillus saerimneri 30a ORFNames=D271_03600 {ECO:0000313|EMBL:EKW99209.1} PE…	GO:0005737//cytoplasm`cellular_component;GO:0070677//rRNA (cytosine-2'-O-)-methyltransferase activity`molecular_function;GO:0000453//enzyme-directed rRNA 2'-O-methylation`biological_process	COG0313`16S rRNA C1402 (ribose-2'-O) methylase RsmI`Translation, ribosomal structure and biogenesis	PF00590.23//TP_methylase`Tetrapyrrole (Corrin/Porphyrin) Methylases	WP_009553186.1//16S rRNA (cytidine(1402)-2'-O)-methyltransferase	TIGR00096.1//TIGR00096`JCVI: 16S rRNA (cytidine(1402)-2'-O)-methyltransferase;TIGR01469.1//cobA_cysG_Cterm`JCVI: uroporphyrinogen-III C-methyltransferase;TIGR01465.1//cobM_cbiF`JCVI: precorrin-4 C(11)-methyltransferase
ctg_00346	K01679//E4.2.1.2B, fumC, FH`fumarate hydratase, class II [EC:4.2.1.2]	ko00020//Citrate cycle (TCA cycle)`Metabolism`Carbohydrate metabolism;ko00620//Pyruvate metabolism`Metabolism`Carbohydrate metabolism;ko00720//Carbon fixation pathways in prokaryotes`Metabolism`Energy metabolism;ko01100//Metabolic pathways`Metabolism`Global and overview maps;ko01110//Biosynthesis of secondary metabolites`Metabolism`Global and overview maps;ko01120//Microbial metabolism in diverse…	WP_027826965.1//class II fumarate hydratase	tr|A0A0R1SWU6|A0A0R1SWU6_9LACO//Fumarate hydratase class II {ECO:0000256|HAMAP-Rule:MF_00743} Short=Fumarase C {ECO:0000256|HAMAP-Rule:MF_00743} EC=4.2.1.2 {ECO:0000256|HAMAP-Rule:MF_00743} Aerobic fumarase {ECO:0000256|HAMAP-Rule:MF_00743} Iron-independent fumarase {ECO:0000256|HAMAP-Rule:MF_00743} OS=Ligilactobacillus saerimneri DSM 16049 ORFNames=FC54_GL000750 {ECO:0000313|EMBL:KRL73313.1} PE=3	GO:0006099//tricarboxylic acid cycle`biological_process;GO:0004333//fumarate hydratase activity`molecular_function;GO:0006106//fumarate metabolic process`biological_process;GO:0045239//tricarboxylic acid cycle enzyme complex`cellular_component	COG0114`Fumarate hydratase class II`Energy production and conversion	PF00206.23//Lyase_1`Lyase;PF10415.12//FumaraseC_C`Fumarase C C-terminus	WP_027826965.1//class II fumarate hydratase	TIGR00979.1//fumC_II`JCVI: class II fumarate hydratase;TIGR00839.1//aspA`JCVI: aspartate ammonia-lyase;TIGR02426.1//protocat_pcaB`JCVI: 3-carboxy-cis,cis-muconate cycloisomerase;TIGR00838.1//argH`JCVI: argininosuccinate lyase;TIGR00928.1//purB`JCVI: adenylosuccinate lyase
ctg_00347	K14742//tsaB`tRNA threonylcarbamoyladenosine biosynthesis protein TsaB	None	WP_180849334.1//tRNA (adenosine(37)-N6)-threonylcarbamoyltransferase complex dimerization subunit type 1 TsaB	tr|A0A7H9EJZ3|A0A7H9EJZ3_9LACO//tRNA (Adenosine(37)-N6)-threonylcarbamoyltransferase complex dimerization subunit type 1 TsaB {ECO:0000313|EMBL:QLL77485.1} OS=Ligilactobacillus saerimneri ORFNames=GTO87_01920 {ECO:0000313|EMBL:QLL77485.1} PE=4	GO:0016740//transferase activity`molecular_function;GO:0002949//tRNA threonylcarbamoyladenosine modification`biological_process	COG1214`tRNA A37 threonylcarbamoyladenosine modification protein TsaB`Translation, ribosomal structure and biogenesis	PF00814.28//TsaD`tRNA N6-adenosine threonylcarbamoyltransferase	WP_180849334.1//tRNA (adenosine(37)-N6)-threonylcarbamoyltransferase complex dimerization subunit type 1 TsaB	TIGR03725.1//T6A_YeaZ`JCVI: tRNA (adenosine(37)-N6)-threonylcarbamoyltransferase complex dimerization subunit type 1 TsaB
ctg_00349	K25706//tsaD`tRNA N6-adenosine threonylcarbamoyltransferase [EC:2.3.1.234]	None	QLL77487.1//tRNA (adenosine(37)-N6)-threonylcarbamoyltransferase complex transferase subunit TsaD	tr|A0A7H9EJH1|A0A7H9EJH1_9LACO//tRNA N6-adenosine threonylcarbamoyltransferase {ECO:0000256|HAMAP-Rule:MF_01445} EC=2.3.1.234 {ECO:0000256|HAMAP-Rule:MF_01445} N6-L-threonylcarbamoyladenine synthase {ECO:0000256|HAMAP-Rule:MF_01445} Short=t(6)A synthase {ECO:0000256|HAMAP-Rule:MF_01445} t(6)A37 threonylcarbamoyladenosine biosynthesis protein TsaD {ECO:0000256|HAMAP-Rule:MF_01445} tRNA threonylcar…	GO:0005737//cytoplasm`cellular_component;GO:0005506//iron ion binding`molecular_function;GO:0002949//tRNA threonylcarbamoyladenosine modification`biological_process;GO:0061711//N(6)-L-threonylcarbamoyladenine synthase activity`molecular_function	COG0533`tRNA A37 threonylcarbamoyltransferase TsaD`Translation, ribosomal structure and biogenesis	PF00814.28//TsaD`tRNA N6-adenosine threonylcarbamoyltransferase	WP_180849689.1//tRNA (adenosine(37)-N6)-threonylcarbamoyltransferase complex transferase subunit TsaD	TIGR03725.1//T6A_YeaZ`JCVI: tRNA (adenosine(37)-N6)-threonylcarbamoyltransferase complex dimerization subunit type 1 TsaB;TIGR03723.1//T6A_TsaD_YgjD`JCVI: tRNA (adenosine(37)-N6)-threonylcarbamoyltransferase complex transferase subunit TsaD;TIGR03722.1//arch_KAE1`JCVI: N(6)-L-threonylcarbamoyladenine synthase Kae1;TIGR00329.1//gcp_kae1`JCVI: tRNA (adenosine(37)-N6)-threonylcarbamoyltransferase co…
ctg_00350	K06158//ABCF3`ATP-binding cassette, subfamily F, member 3	None	WP_027826969.1//ABC-F type ribosomal protection protein	tr|A0A0R1T527|A0A0R1T527_9LACO//ABC transporter ATP-binding protein {ECO:0000313|EMBL:KRL73317.1} OS=Ligilactobacillus saerimneri DSM 16049 ORFNames=FC54_GL000754 {ECO:0000313|EMBL:KRL73317.1} PE=4	GO:0022857//transmembrane transporter activity`molecular_function;GO:0005524//ATP binding`molecular_function;GO:0003677//DNA binding`molecular_function	COG0488`ATPase components of ABC transporters with duplicated ATPase domains`General function prediction only	PF00005.30//ABC_tran`ABC transporter;PF12848.10//ABC_tran_Xtn`ABC transporter;PF00005.30//ABC_tran`ABC transporter;PF16326.8//ABC_tran_CTD`ABC transporter C-terminal domain	WP_027826969.1//ABC-F type ribosomal protection protein	TIGR01189.1//ccmA`JCVI: heme ABC exporter ATP-binding protein CcmA;TIGR02315.1//ABC_phnC`JCVI: phosphonate ABC transporter ATP-binding protein;TIGR04406.1//LPS_export_lptB`JCVI: LPS export ABC transporter ATP-binding protein;TIGR03522.1//GldA_ABC_ATP`JCVI: gliding motility-associated ABC transporter ATP-binding subunit GldA;TIGR03719.1//ABC_ABC_ChvD`JCVI: energy-dependent translational throttle p…
ctg_00351	K01926//rex`redox-sensing transcriptional repressor	None	WP_216543642.1//redox-sensing transcriptional repressor Rex	tr|A0A0R1SV54|A0A0R1SV54_9LACO//Redox-sensing transcriptional repressor Rex {ECO:0000256|HAMAP-Rule:MF_01131} OS=Ligilactobacillus saerimneri DSM 16049 ORFNames=FC54_GL000755 {ECO:0000313|EMBL:KRL73318.1} PE=3	GO:0005737//cytoplasm`cellular_component;GO:0003700//DNA-binding transcription factor activity`molecular_function;GO:0051775//response to redox state`biological_process;GO:0045892//negative regulation of transcription, DNA-templated`biological_process;GO:0003677//DNA binding`molecular_function	COG2344`NADH/NAD ratio-sensing transcriptional regulator Rex`Transcription	PF06971.16//Put_DNA-bind_N`Putative DNA-binding protein N-terminus;PF02629.22//CoA_binding`CoA binding domain	WP_216543642.1//redox-sensing transcriptional repressor Rex	None
ctg_00352	K04078//groES, HSPE1`chaperonin GroES	None	WP_027826971.1//co-chaperone GroES	tr|A0A7H9EIG0|A0A7H9EIG0_9LACO//Co-chaperonin GroES {ECO:0000256|HAMAP-Rule:MF_00580} 10 kDa chaperonin {ECO:0000256|HAMAP-Rule:MF_00580} Chaperonin-10 {ECO:0000256|HAMAP-Rule:MF_00580} Short=Cpn10 {ECO:0000256|HAMAP-Rule:MF_00580} OS=Ligilactobacillus saerimneri ORFNames=GTO87_01945 {ECO:0000313|EMBL:QLL77490.1} PE=3	GO:0005737//cytoplasm`cellular_component;GO:0006457//protein folding`biological_process;GO:0016887//ATP hydrolysis activity`molecular_function;GO:0005524//ATP binding`molecular_function	COG0234`Co-chaperonin GroES (HSP10)`Posttranslational modification, protein turnover, chaperones	PF00166.24//Cpn10`Chaperonin 10 Kd subunit	WP_027826971.1//co-chaperone GroES	None
ctg_00353	K04077//groEL, HSPD1`chaperonin GroEL [EC:5.6.1.7]	ko03018//RNA degradation`Genetic Information Processing`Folding, sorting and degradation;ko05134//Legionellosis`Human Diseases`Infectious disease: bacterial;ko05152//Tuberculosis`Human Diseases`Infectious disease: bacterial	WP_009553170.1//chaperonin GroEL	tr|A0A0R1T572|A0A0R1T572_9LACO//Chaperonin GroEL {ECO:0000256|HAMAP-Rule:MF_00600} EC=5.6.1.7 {ECO:0000256|HAMAP-Rule:MF_00600} 60 kDa chaperonin {ECO:0000256|HAMAP-Rule:MF_00600} Chaperonin-60 {ECO:0000256|HAMAP-Rule:MF_00600} Short=Cpn60 {ECO:0000256|HAMAP-Rule:MF_00600} OS=Ligilactobacillus saerimneri DSM 16049 ORFNames=FC54_GL000757 {ECO:0000313|EMBL:KRL73320.1} PE=3	GO:0005737//cytoplasm`cellular_component;GO:0051082//unfolded protein binding`molecular_function;GO:0042026//protein refolding`biological_process;GO:0016887//ATP hydrolysis activity`molecular_function;GO:0005524//ATP binding`molecular_function	COG0459`Chaperonin GroEL (HSP60 family)`Posttranslational modification, protein turnover, chaperones	PF00118.27//Cpn60_TCP1`TCP-1/cpn60 chaperonin family	WP_009553170.1//chaperonin GroEL	TIGR02348.1//GroEL`JCVI: chaperonin GroEL;TIGR02345.1//chap_CCT_eta`JCVI: T-complex protein 1 subunit eta
ctg_00356	K02240//comFA`competence protein ComFA	None	WP_035163115.1//DEAD/DEAH box helicase family protein	tr|M5J706|M5J706_9LACO//ComF operon protein 1 {ECO:0000313|EMBL:EKW99197.1} OS=Ligilactobacillus saerimneri 30a ORFNames=D271_03540 {ECO:0000313|EMBL:EKW99197.1} PE=4	GO:0016787//hydrolase activity`molecular_function;GO:0005524//ATP binding`molecular_function;GO:0003677//DNA binding`molecular_function	COG4098`Superfamily II DNA/RNA helicase required for DNA uptake (late competence protein)`Replication, recombination and repair	PF04851.18//ResIII`Type III restriction enzyme, res subunit;PF00270.32//DEAD`DEAD/DEAH box helicase;PF00271.34//Helicase_C`Helicase conserved C-terminal domain	WP_035163115.1//DEAD/DEAH box helicase family protein	TIGR01587.1//cas3_core`JCVI: CRISPR-associated helicase Cas3'
ctg_00357	K02242//comFC`competence protein ComFC	None	KRL73324.1//ComF operon protein 3	tr|A0A0R1SWV6|A0A0R1SWV6_9LACO//ComF operon protein 3 {ECO:0000313|EMBL:KRL73324.1} OS=Ligilactobacillus saerimneri DSM 16049 ORFNames=FC54_GL000761 {ECO:0000313|EMBL:KRL73324.1} PE=4	GO:0009116//nucleoside metabolic process`biological_process	COG1040`DNA utilization protein ComFC/GntX, contains phosphoribosyltransferase domain`General function prediction only	None	WP_051174589.1//ComF family protein	TIGR00201.1//comF`JCVI: ComF family protein
ctg_00358	K05808//hpf`ribosome hibernation promoting factor	None	WP_009553161.1//ribosome-associated translation inhibitor RaiA	tr|A0A0R1SVX6|A0A0R1SVX6_9LACO//Ribosome hibernation promoting factor {ECO:0000256|HAMAP-Rule:MF_00839} Short=HPF {ECO:0000256|HAMAP-Rule:MF_00839} OS=Ligilactobacillus saerimneri DSM 16049 ORFNames=FC54_GL000762 {ECO:0000313|EMBL:KRL73325.1} PE=3	GO:0005737//cytoplasm`cellular_component;GO:0044238//primary metabolic process`biological_process;GO:0006417//regulation of translation`biological_process	COG1544`Ribosome-associated translation inhibitor RaiA`Translation, ribosomal structure and biogenesis	PF02482.22//Ribosomal_S30AE`Sigma 54 modulation protein / S30EA ribosomal protein;PF16321.8//Ribosom_S30AE_C`Sigma 54 modulation/S30EA ribosomal protein C terminus	WP_009553161.1//ribosome-associated translation inhibitor RaiA	TIGR00741.1//yfiA`JCVI: ribosome-associated translation inhibitor RaiA
ctg_00359	K03070//secA`preprotein translocase subunit SecA [EC:7.4.2.8]	ko02024//Quorum sensing`Cellular Processes`Cellular community - prokaryotes;ko03060//Protein export`Genetic Information Processing`Folding, sorting and degradation;ko03070//Bacterial secretion system`Environmental Information Processing`Membrane transport	WP_027826975.1//preprotein translocase subunit SecA	tr|A0A0R1SYJ8|A0A0R1SYJ8_9LACO//Protein translocase subunit SecA {ECO:0000256|HAMAP-Rule:MF_01382, ECO:0000256|RuleBase:RU003874} EC=7.4.2.8 {ECO:0000256|HAMAP-Rule:MF_01382} OS=Ligilactobacillus saerimneri DSM 16049 ORFNames=FC54_GL000763 {ECO:0000313|EMBL:KRL73326.1} PE=3	GO:0005737//cytoplasm`cellular_component;GO:0017038//protein import`biological_process;GO:0006605//protein targeting`biological_process;GO:0065002//intracellular protein transmembrane transport`biological_process;GO:0005886//plasma membrane`cellular_component;GO:0005524//ATP binding`molecular_function	COG0653`Preprotein translocase subunit SecA (ATPase, RNA helicase)`Intracellular trafficking, secretion, and vesicular transport	PF07517.17//SecA_DEAD`SecA DEAD-like domain;PF01043.23//SecA_PP_bind`SecA preprotein cross-linking domain;PF07516.16//SecA_SW`SecA Wing and Scaffold domain	WP_027826975.1//preprotein translocase subunit SecA	TIGR04221.1//SecA2_Mycobac`JCVI: accessory Sec system translocase SecA2;TIGR04397.1//SecA2_Bac_anthr`JCVI: accessory Sec system translocase SecA2;TIGR03714.1//secA2`JCVI: accessory Sec system translocase SecA2;TIGR00963.1//secA`JCVI: preprotein translocase subunit SecA
ctg_00360	K02836//prfB`peptide chain release factor 2	None	QLL77499.1//peptide chain release factor 2	tr|A0A7H9EJ68|A0A7H9EJ68_9LACO//Peptide chain release factor 2 {ECO:0000256|ARBA:ARBA00019192, ECO:0000256|HAMAP-Rule:MF_00094} Short=RF-2 {ECO:0000256|HAMAP-Rule:MF_00094} OS=Ligilactobacillus saerimneri ORFNames=GTO87_01990 {ECO:0000313|EMBL:QLL77499.1} PE=3	GO:0005737//cytoplasm`cellular_component;GO:0016149//translation release factor activity, codon specific`molecular_function	COG1186`Protein chain release factor PrfB`Translation, ribosomal structure and biogenesis	PF03462.21//PCRF`PCRF domain;PF00472.23//RF-1`RF-1 domain	WP_027826976.1//peptide chain release factor 2	TIGR00020.2//prfB`JCVI: peptide chain release factor 2;TIGR00019.1//prfA`JCVI: peptide chain release factor 1;TIGR03072.1//release_prfH`JCVI: peptide chain release factor H
ctg_00362	K08972//K08972`putative membrane protein	None	WP_009553154.1//phage holin family protein	tr|M5J703|M5J703_9LACO//Uncharacterized protein {ECO:0000313|EMBL:EKW99192.1} OS=Ligilactobacillus saerimneri 30a ORFNames=D271_03505 {ECO:0000313|EMBL:EKW99192.1} PE=4	GO:0016021//integral component of membrane`cellular_component	COG1950`Uncharacterized membrane protein YvlD, DUF360 family`Function unknown	PF04020.16//Phage_holin_4_2`Mycobacterial 4 TMS phage holin, superfamily IV	WP_009553154.1//phage holin family protein	None
ctg_00363	K06023//hprK, ptsK`HPr kinase/phosphorylase [EC:2.7.11.- 2.7.4.-]	None	WP_009553152.1//HPr(Ser) kinase/phosphatase	tr|A0A0R1SWK7|A0A0R1SWK7_9LACO//HPr kinase/phosphorylase {ECO:0000256|ARBA:ARBA00018922, ECO:0000256|HAMAP-Rule:MF_01249} Short=HPrK/P {ECO:0000256|HAMAP-Rule:MF_01249} EC=2.7.11.- {ECO:0000256|HAMAP-Rule:MF_01249} EC=2.7.4.- {ECO:0000256|HAMAP-Rule:MF_01249} HPr(Ser) kinase/phosphorylase {ECO:0000256|ARBA:ARBA00016684, ECO:0000256|HAMAP-Rule:MF_01249} OS=Ligilactobacillus saerimneri DSM 16049 OR…	GO:0005975//carbohydrate metabolic process`biological_process;GO:0000155//phosphorelay sensor kinase activity`molecular_function;GO:0000287//magnesium ion binding`molecular_function;GO:0004674//protein serine/threonine kinase activity`molecular_function;GO:0004712//protein serine/threonine/tyrosine kinase activity`molecular_function;GO:0006109//regulation of carbohydrate metabolic process`biologi…	COG1493`Serine kinase of the HPr protein, regulates carbohydrate metabolism`Signal transduction mechanisms	PF02603.19//Hpr_kinase_N`HPr Serine kinase N terminus;PF07475.15//Hpr_kinase_C`HPr Serine kinase C-terminal domain	WP_009553152.1//HPr(Ser) kinase/phosphatase	TIGR00679.1//hpr-ser`JCVI: HPr(Ser) kinase/phosphatase
ctg_00364	K13292//lgt, umpA`phosphatidylglycerol---prolipoprotein diacylglyceryl transferase [EC:2.5.1.145]	None	WP_009553150.1//prolipoprotein diacylglyceryl transferase	tr|A0A0R1T5C7|A0A0R1T5C7_9LACO//Phosphatidylglycerol--prolipoprotein diacylglyceryl transferase {ECO:0000256|HAMAP-Rule:MF_01147} EC=2.5.1.145 {ECO:0000256|HAMAP-Rule:MF_01147} OS=Ligilactobacillus saerimneri DSM 16049 ORFNames=FC54_GL000682 {ECO:0000313|EMBL:KRL73384.1} PE=3	GO:0008961//phosphatidylglycerol-prolipoprotein diacylglyceryl transferase activity`molecular_function;GO:0042158//lipoprotein biosynthetic process`biological_process;GO:0005887//integral component of plasma membrane`cellular_component	COG0682`Prolipoprotein diacylglyceryltransferase`Cell wall/membrane/envelope biogenesis	PF01790.21//LGT`Prolipoprotein diacylglyceryl transferase	WP_009553150.1//prolipoprotein diacylglyceryl transferase	TIGR00544.1//lgt`JCVI: prolipoprotein diacylglyceryl transferase
ctg_00365	K00384//trxB, TRR`thioredoxin reductase (NADPH) [EC:1.8.1.9]	ko00450//Selenocompound metabolism`Metabolism`Metabolism of other amino acids	WP_009553149.1//thioredoxin-disulfide reductase	tr|M5J7V8|M5J7V8_9LACO//Thioredoxin reductase {ECO:0000256|ARBA:ARBA00018719, ECO:0000256|RuleBase:RU003880} EC=1.8.1.9 {ECO:0000256|RuleBase:RU003880} OS=Ligilactobacillus saerimneri 30a ORFNames=D271_03490 {ECO:0000313|EMBL:EKW99189.1} PE=3	GO:0005737//cytoplasm`cellular_component;GO:0019430//removal of superoxide radicals`biological_process;GO:0004791//thioredoxin-disulfide reductase activity`molecular_function	COG0492`Thioredoxin reductase`Posttranslational modification, protein turnover, chaperones	PF07992.17//Pyr_redox_2`Pyridine nucleotide-disulphide oxidoreductase;PF13738.9//Pyr_redox_3`Pyridine nucleotide-disulphide oxidoreductase;PF00070.30//Pyr_redox`Pyridine nucleotide-disulphide oxidoreductase	WP_009553149.1//thioredoxin-disulfide reductase	TIGR03140.1//AhpF`JCVI: alkyl hydroperoxide reductase subunit F;TIGR03143.1//AhpF_homolog`JCVI: putative alkyl hydroperoxide reductase F subunit (Provisional);TIGR01316.1//gltA`JCVI: NADPH-dependent glutamate synthase;TIGR01292.1//TRX_reduct`JCVI: thioredoxin-disulfide reductase;TIGR04018.1//Bthiol_YpdA`JCVI: YpdA family putative bacillithiol disulfide reductase;TIGR02053.1//MerA`JCVI: mercury(II…
ctg_00366	K01835//pgm`phosphoglucomutase [EC:5.4.2.2]	ko00010//Glycolysis / Gluconeogenesis`Metabolism`Carbohydrate metabolism;ko00030//Pentose phosphate pathway`Metabolism`Carbohydrate metabolism;ko00052//Galactose metabolism`Metabolism`Carbohydrate metabolism;ko00230//Purine metabolism`Metabolism`Nucleotide metabolism;ko00500//Starch and sucrose metabolism`Metabolism`Carbohydrate metabolism;ko00520//Amino sugar and nucleotide sugar metabolism`Meta…	WP_216543630.1//phospho-sugar mutase	tr|A0A0R1T3J4|A0A0R1T3J4_9LACO//Phosphoglucomutase {ECO:0000313|EMBL:KRL73386.1} OS=Ligilactobacillus saerimneri DSM 16049 ORFNames=FC54_GL000684 {ECO:0000313|EMBL:KRL73386.1} PE=3	GO:0000287//magnesium ion binding`molecular_function;GO:0005975//carbohydrate metabolic process`biological_process;GO:0016868//intramolecular transferase activity, phosphotransferases`molecular_function	COG1109`Phosphomannomutase`Carbohydrate transport and metabolism	PF02878.19//PGM_PMM_I`Phosphoglucomutase/phosphomannomutase, alpha/beta/alpha domain I;PF02879.19//PGM_PMM_II`Phosphoglucomutase/phosphomannomutase, alpha/beta/alpha domain II;PF02880.19//PGM_PMM_III`Phosphoglucomutase/phosphomannomutase, alpha/beta/alpha domain III;PF00408.23//PGM_PMM_IV`Phosphoglucomutase/phosphomannomutase, C-terminal domain	WP_216543630.1//phospho-sugar mutase	TIGR01132.1//pgm`JCVI: phosphoglucomutase (alpha-D-glucose-1,6-bisphosphate-dependent);TIGR01455.1//glmM`JCVI: phosphoglucosamine mutase;TIGR03990.1//Arch_GlmM`JCVI: phosphoglucosamine mutase
ctg_00367	K03702//uvrB`excinuclease ABC subunit B	ko03420//Nucleotide excision repair`Genetic Information Processing`Replication and repair	KRL73387.1//excinuclease ABC subunit B	tr|A0A0R1T8N1|A0A0R1T8N1_9LACO//UvrABC system protein B {ECO:0000256|HAMAP-Rule:MF_00204, ECO:0000256|RuleBase:RU003587} Short=Protein UvrB {ECO:0000256|HAMAP-Rule:MF_00204} Excinuclease ABC subunit B {ECO:0000256|HAMAP-Rule:MF_00204} OS=Ligilactobacillus saerimneri DSM 16049 ORFNames=FC54_GL000685 {ECO:0000313|EMBL:KRL73387.1} PE=3	GO:0005737//cytoplasm`cellular_component;GO:0009432//SOS response`biological_process;GO:0009380//excinuclease repair complex`cellular_component;GO:0009381//excinuclease ABC activity`molecular_function;GO:0006289//nucleotide-excision repair`biological_process;GO:0016887//ATP hydrolysis activity`molecular_function;GO:0003677//DNA binding`molecular_function;GO:0005524//ATP binding`molecular_function	COG0556`Excinuclease UvrABC helicase subunit UvrB`Replication, recombination and repair	PF04851.18//ResIII`Type III restriction enzyme, res subunit;PF17757.4//UvrB_inter`UvrB interaction domain;PF00271.34//Helicase_C`Helicase conserved C-terminal domain;PF12344.11//UvrB`Ultra-violet resistance protein B;PF02151.22//UVR`UvrB/uvrC motif	WP_027826837.1//excinuclease ABC subunit UvrB	TIGR00631.1//uvrb`JCVI: excinuclease ABC subunit B;TIGR00595.1//priA`JCVI: primosomal protein N'
ctg_00368	K03701//uvrA`excinuclease ABC subunit A	ko03420//Nucleotide excision repair`Genetic Information Processing`Replication and repair	WP_027826836.1//excinuclease ABC subunit UvrA	tr|A0A0R1SWZ8|A0A0R1SWZ8_9LACO//UvrABC system protein A {ECO:0000256|HAMAP-Rule:MF_00205} Short=UvrA protein {ECO:0000256|HAMAP-Rule:MF_00205} Excinuclease ABC subunit A {ECO:0000256|HAMAP-Rule:MF_00205} OS=Ligilactobacillus saerimneri DSM 16049 ORFNames=FC54_GL000686 {ECO:0000313|EMBL:KRL73388.1} PE=3	GO:0005737//cytoplasm`cellular_component;GO:0009432//SOS response`biological_process;GO:0009380//excinuclease repair complex`cellular_component;GO:0009381//excinuclease ABC activity`molecular_function;GO:0006289//nucleotide-excision repair`biological_process;GO:0022857//transmembrane transporter activity`molecular_function;GO:0008270//zinc ion binding`molecular_function;GO:0016887//ATP hydrolysis…	COG0178`Excinuclease UvrABC ATPase subunit`Replication, recombination and repair	PF17760.4//UvrA_inter`UvrA interaction domain;PF17755.4//UvrA_DNA-bind`UvrA DNA-binding domain;PF00005.30//ABC_tran`ABC transporter	WP_027826836.1//excinuclease ABC subunit UvrA	TIGR00630.1//uvra`JCVI: excinuclease ABC subunit UvrA;TIGR00968.1//3a0106s01`JCVI: sulfate ABC transporter ATP-binding protein;TIGR01188.1//drrA`JCVI: daunorubicin resistance ABC transporter, ATP-binding protein (Provisional);TIGR03265.1//PhnT2`JCVI: putative 2-aminoethylphosphonate ABC transporter ATP-binding protein;TIGR04520.1//ECF_ATPase_1`JCVI: energy-coupling factor transporter ATPase;TIGR0…
ctg_00369	K01752//E4.3.1.17, sdaA, sdaB, tdcG`L-serine dehydratase [EC:4.3.1.17]	ko00260//Glycine, serine and threonine metabolism`Metabolism`Amino acid metabolism;ko00270//Cysteine and methionine metabolism`Metabolism`Amino acid metabolism;ko01100//Metabolic pathways`Metabolism`Global and overview maps;ko01110//Biosynthesis of secondary metabolites`Metabolism`Global and overview maps;ko01200//Carbon metabolism`Metabolism`Global and overview maps;ko01230//Biosynthesis of amin…	WP_009553140.1//L-serine dehydratase subunit beta	tr|M5J674|M5J674_9LACO//L-serine deaminase {ECO:0000256|PIRNR:PIRNR036692} OS=Ligilactobacillus saerimneri 30a ORFNames=D271_03470 {ECO:0000313|EMBL:EKW99185.1} PE=3	GO:0046872//metal ion binding`molecular_function;GO:0003941//L-serine ammonia-lyase activity`molecular_function;GO:0051539//4 iron, 4 sulfur cluster binding`molecular_function;GO:0006094//gluconeogenesis`biological_process	COG1760`L-serine deaminase`Amino acid transport and metabolism	PF03315.18//SDH_beta`Serine dehydratase beta chain	WP_009553140.1//L-serine dehydratase subunit beta	TIGR00719.1//sda_beta`JCVI: L-serine ammonia-lyase, iron-sulfur-dependent subunit beta
ctg_00370	K01752//E4.3.1.17, sdaA, sdaB, tdcG`L-serine dehydratase [EC:4.3.1.17]	ko00260//Glycine, serine and threonine metabolism`Metabolism`Amino acid metabolism;ko00270//Cysteine and methionine metabolism`Metabolism`Amino acid metabolism;ko01100//Metabolic pathways`Metabolism`Global and overview maps;ko01110//Biosynthesis of secondary metabolites`Metabolism`Global and overview maps;ko01200//Carbon metabolism`Metabolism`Global and overview maps;ko01230//Biosynthesis of amin…	WP_180849692.1//L-serine ammonia-lyase, iron-sulfur-dependent, subunit alpha	tr|A0A7H9EM47|A0A7H9EM47_9LACO//L-serine dehydratase {ECO:0000256|RuleBase:RU366059} EC=4.3.1.17 {ECO:0000256|RuleBase:RU366059} OS=Ligilactobacillus saerimneri ORFNames=GTO87_02040 {ECO:0000313|EMBL:QLL78774.1} PE=3	GO:0046872//metal ion binding`molecular_function;GO:0003941//L-serine ammonia-lyase activity`molecular_function;GO:0051539//4 iron, 4 sulfur cluster binding`molecular_function;GO:0006094//gluconeogenesis`biological_process	COG1760`L-serine deaminase`Amino acid transport and metabolism	PF03313.18//SDH_alpha`Serine dehydratase alpha chain	WP_180849692.1//L-serine ammonia-lyase, iron-sulfur-dependent, subunit alpha	TIGR00718.1//sda_alpha`JCVI: L-serine ammonia-lyase, iron-sulfur-dependent, subunit alpha;TIGR00720.1//sda_mono`JCVI: L-serine ammonia-lyase
ctg_00371	K06958//rapZ`RNase adapter protein RapZ	None	KRL73391.1//ATP-binding protein	tr|A0A0R1SWM2|A0A0R1SWM2_9LACO//Nucleotide-binding protein FC54_GL000689 {ECO:0000256|HAMAP-Rule:MF_00636} OS=Ligilactobacillus saerimneri DSM 16049 ORFNames=FC54_GL000689 {ECO:0000313|EMBL:KRL73391.1} PE=3	GO:0005524//ATP binding`molecular_function;GO:0005525//GTP binding`molecular_function	COG1660`RNase adaptor protein RapZ for GlmZ sRNA degradation, contains a P-loop ATPase domain`Signal transduction mechanisms	PF03668.18//ATP_bind_2`P-loop ATPase protein family	WP_009553136.1//RNase adapter RapZ	None
ctg_00373	K09762//whiA`cell division protein WhiA	None	WP_009553133.1//DNA-binding protein WhiA	tr|A0A0R1SWZ3|A0A0R1SWZ3_9LACO//Probable cell division protein WhiA {ECO:0000256|HAMAP-Rule:MF_01420} OS=Ligilactobacillus saerimneri DSM 16049 ORFNames=FC54_GL000691 {ECO:0000313|EMBL:KRL73393.1} PE=3	GO:0043937//regulation of sporulation`biological_process;GO:0051301//cell division`biological_process;GO:0007049//cell cycle`biological_process;GO:0003677//DNA binding`molecular_function	COG1481`DNA-binding transcriptional regulator WhiA, involved in cell division`Transcription	PF10298.12//WhiA_N`WhiA N-terminal LAGLIDADG-like domain;PF14527.9//LAGLIDADG_WhiA`WhiA LAGLIDADG-like domain;PF02650.17//HTH_WhiA`WhiA C-terminal HTH domain	WP_009553133.1//DNA-binding protein WhiA	TIGR00647.1//DNA_bind_WhiA`JCVI: DNA-binding protein WhiA
ctg_00375	K01358//clpP, CLPP`ATP-dependent Clp protease, protease subunit [EC:3.4.21.92]	ko04112//Cell cycle - Caulobacter`Cellular Processes`Cell growth and death	WP_009553130.1//ATP-dependent Clp endopeptidase proteolytic subunit ClpP	tr|A0A0R1T4H8|A0A0R1T4H8_9LACO//ATP-dependent Clp protease proteolytic subunit {ECO:0000256|HAMAP-Rule:MF_00444, ECO:0000256|RuleBase:RU003567} EC=3.4.21.92 {ECO:0000256|HAMAP-Rule:MF_00444, ECO:0000256|RuleBase:RU000549} Endopeptidase Clp {ECO:0000256|HAMAP-Rule:MF_00444} OS=Ligilactobacillus saerimneri DSM 16049 ORFNames=FC54_GL000692 {ECO:0000313|EMBL:KRL73394.1} PE=3	GO:0005737//cytoplasm`cellular_component;GO:0004176//ATP-dependent peptidase activity`molecular_function;GO:0004252//serine-type endopeptidase activity`molecular_function	COG0740`ATP-dependent protease ClpP, protease subunit`Posttranslational modification, protein turnover, chaperones	PF00574.26//CLP_protease`Clp protease	WP_009553130.1//ATP-dependent Clp endopeptidase proteolytic subunit ClpP	TIGR00493.1//clpP`JCVI: ATP-dependent Clp endopeptidase proteolytic subunit ClpP;TIGR00706.1//SppA_dom`JCVI: signal peptide peptidase SppA
ctg_00376	K05311//cggR`central glycolytic genes regulator	None	WP_009553128.1//sugar-binding domain-containing protein	tr|M5J7V6|M5J7V6_9LACO//Central glycolytic genes regulator {ECO:0000313|EMBL:EKW99179.1} OS=Ligilactobacillus saerimneri 30a ORFNames=D271_03440 {ECO:0000313|EMBL:EKW99179.1} PE=3	GO:0030246//carbohydrate binding`molecular_function	COG2390`DNA-binding transcriptional regulator LsrR, DeoR family`Transcription	PF04198.16//Sugar-bind`Putative sugar-binding domain	WP_009553128.1//sugar-binding domain-containing protein	None
ctg_00377	K00134//GAPDH, gapA`glyceraldehyde 3-phosphate dehydrogenase (phosphorylating) [EC:1.2.1.12]	ko00010//Glycolysis / Gluconeogenesis`Metabolism`Carbohydrate metabolism;ko00710//Carbon fixation in photosynthetic organisms`Metabolism`Energy metabolism;ko01100//Metabolic pathways`Metabolism`Global and overview maps;ko01110//Biosynthesis of secondary metabolites`Metabolism`Global and overview maps;ko01120//Microbial metabolism in diverse environments`Metabolism`Global and overview maps;ko01200…	WP_009553126.1//type I glyceraldehyde-3-phosphate dehydrogenase	tr|A0A0R1T0B3|A0A0R1T0B3_9LACO//Glyceraldehyde-3-phosphate dehydrogenase {ECO:0000256|ARBA:ARBA00021022, ECO:0000256|RuleBase:RU361160} EC=1.2.1.- {ECO:0000256|RuleBase:RU361160} OS=Ligilactobacillus saerimneri DSM 16049 ORFNames=FC54_GL000694 {ECO:0000313|EMBL:KRL73396.1} PE=3	GO:0051287//NAD binding`molecular_function;GO:0050661//NADP binding`molecular_function;GO:0006006//glucose metabolic process`biological_process;GO:0016620//oxidoreductase activity, acting on the aldehyde or oxo group of donors, NAD or NADP as acceptor`molecular_function	COG0057`Glyceraldehyde-3-phosphate dehydrogenase/erythrose-4-phosphate dehydrogenase`Carbohydrate transport and metabolism	PF00044.27//Gp_dh_N`Glyceraldehyde 3-phosphate dehydrogenase, NAD binding domain;PF02800.23//Gp_dh_C`Glyceraldehyde 3-phosphate dehydrogenase, C-terminal domain	WP_009553126.1//type I glyceraldehyde-3-phosphate dehydrogenase	TIGR01532.1//E4PD_g-proteo`JCVI: erythrose-4-phosphate dehydrogenase;TIGR01534.1//GAPDH-I`JCVI: type I glyceraldehyde-3-phosphate dehydrogenase
ctg_00378	K00927//PGK, pgk`phosphoglycerate kinase [EC:2.7.2.3]	ko00010//Glycolysis / Gluconeogenesis`Metabolism`Carbohydrate metabolism;ko00710//Carbon fixation in photosynthetic organisms`Metabolism`Energy metabolism;ko01100//Metabolic pathways`Metabolism`Global and overview maps;ko01110//Biosynthesis of secondary metabolites`Metabolism`Global and overview maps;ko01120//Microbial metabolism in diverse environments`Metabolism`Global and overview maps;ko01200…	WP_009553124.1//phosphoglycerate kinase	tr|A0A0R1T5A7|A0A0R1T5A7_9LACO//Phosphoglycerate kinase {ECO:0000256|ARBA:ARBA00013061, ECO:0000256|HAMAP-Rule:MF_00145} EC=2.7.2.3 {ECO:0000256|ARBA:ARBA00013061, ECO:0000256|HAMAP-Rule:MF_00145} OS=Ligilactobacillus saerimneri DSM 16049 ORFNames=FC54_GL000695 {ECO:0000313|EMBL:KRL73397.1} PE=3	GO:0005737//cytoplasm`cellular_component;GO:0004618//phosphoglycerate kinase activity`molecular_function;GO:0006096//glycolytic process`biological_process;GO:0005524//ATP binding`molecular_function	COG0126`3-phosphoglycerate kinase`Carbohydrate transport and metabolism	PF00162.22//PGK`Phosphoglycerate kinase	WP_009553124.1//phosphoglycerate kinase	None
ctg_00379	K01803//TPI, tpiA`triosephosphate isomerase (TIM) [EC:5.3.1.1]	ko00010//Glycolysis / Gluconeogenesis`Metabolism`Carbohydrate metabolism;ko00051//Fructose and mannose metabolism`Metabolism`Carbohydrate metabolism;ko00562//Inositol phosphate metabolism`Metabolism`Carbohydrate metabolism;ko00710//Carbon fixation in photosynthetic organisms`Metabolism`Energy metabolism;ko01100//Metabolic pathways`Metabolism`Global and overview maps;ko01110//Biosynthesis of secon…	WP_009553121.1//triose-phosphate isomerase	tr|M5J594|M5J594_9LACO//Triosephosphate isomerase {ECO:0000256|HAMAP-Rule:MF_00147, ECO:0000256|RuleBase:RU363013} Short=TIM {ECO:0000256|HAMAP-Rule:MF_00147} Short=TPI {ECO:0000256|HAMAP-Rule:MF_00147} EC=5.3.1.1 {ECO:0000256|HAMAP-Rule:MF_00147, ECO:0000256|RuleBase:RU363013} Triose-phosphate isomerase {ECO:0000256|HAMAP-Rule:MF_00147} OS=Ligilactobacillus saerimneri 30a ORFNames=D271_03425 {EC…	GO:0005737//cytoplasm`cellular_component;GO:0006096//glycolytic process`biological_process;GO:0004807//triose-phosphate isomerase activity`molecular_function;GO:0006094//gluconeogenesis`biological_process	COG0149`Triosephosphate isomerase`Carbohydrate transport and metabolism	PF00121.21//TIM`Triosephosphate isomerase	WP_009553121.1//triose-phosphate isomerase	TIGR00419.1//tim`JCVI: triose-phosphate isomerase
ctg_00380	K01689//ENO, eno`enolase [EC:4.2.1.11]	ko00010//Glycolysis / Gluconeogenesis`Metabolism`Carbohydrate metabolism;ko00680//Methane metabolism`Metabolism`Energy metabolism;ko01100//Metabolic pathways`Metabolism`Global and overview maps;ko01110//Biosynthesis of secondary metabolites`Metabolism`Global and overview maps;ko01120//Microbial metabolism in diverse environments`Metabolism`Global and overview maps;ko01200//Carbon metabolism`Metab…	WP_009553119.1//phosphopyruvate hydratase	tr|A0A0R1SWM6|A0A0R1SWM6_9LACO//Enolase {ECO:0000256|HAMAP-Rule:MF_00318} EC=4.2.1.11 {ECO:0000256|HAMAP-Rule:MF_00318} 2-phospho-D-glycerate hydro-lyase {ECO:0000256|HAMAP-Rule:MF_00318} 2-phosphoglycerate dehydratase {ECO:0000256|HAMAP-Rule:MF_00318} OS=Ligilactobacillus saerimneri DSM 16049 ORFNames=FC54_GL000697 {ECO:0000313|EMBL:KRL73399.1} PE=3	GO:0000015//phosphopyruvate hydratase complex`cellular_component;GO:0009986//cell surface`cellular_component;GO:0000287//magnesium ion binding`molecular_function;GO:0006096//glycolytic process`biological_process;GO:0005576//extracellular region`cellular_component;GO:0004634//phosphopyruvate hydratase activity`molecular_function	COG0148`Enolase`Carbohydrate transport and metabolism	PF03952.19//Enolase_N`Enolase, N-terminal domain;PF00113.25//Enolase_C`Enolase, C-terminal TIM barrel domain;PF13378.9//MR_MLE_C`Enolase C-terminal domain-like;PF07476.14//MAAL_C`Methylaspartate ammonia-lyase C-terminus	WP_009553119.1//phosphopyruvate hydratase	TIGR01060.1//eno`JCVI: phosphopyruvate hydratase
ctg_00382	K03075//secG`preprotein translocase subunit SecG	ko02024//Quorum sensing`Cellular Processes`Cellular community - prokaryotes;ko03060//Protein export`Genetic Information Processing`Folding, sorting and degradation;ko03070//Bacterial secretion system`Environmental Information Processing`Membrane transport	WP_009553115.1//preprotein translocase subunit SecG	tr|M5J4G2|M5J4G2_9LACO//Protein-export membrane protein SecG {ECO:0000256|RuleBase:RU365087} OS=Ligilactobacillus saerimneri 30a ORFNames=D271_03410 {ECO:0000313|EMBL:EKW99173.1} PE=3	GO:0009306//protein secretion`biological_process;GO:0016021//integral component of membrane`cellular_component;GO:0015450//protein-transporting ATPase activity`molecular_function;GO:0005886//plasma membrane`cellular_component	COG1314`Protein translocase subunit SecG`Intracellular trafficking, secretion, and vesicular transport	PF03840.17//SecG`Preprotein translocase SecG subunit	WP_009553115.1//preprotein translocase subunit SecG	TIGR00810.1//secG`JCVI: preprotein translocase subunit SecG
ctg_00383	K12573//rnr, vacB`ribonuclease R [EC:3.1.13.1]	ko03018//RNA degradation`Genetic Information Processing`Folding, sorting and degradation	WP_027826830.1//ribonuclease R	tr|A0A0R1T3K2|A0A0R1T3K2_9LACO//Ribonuclease R {ECO:0000256|HAMAP-Rule:MF_01895} Short=RNase R {ECO:0000256|HAMAP-Rule:MF_01895} EC=3.1.13.1 {ECO:0000256|HAMAP-Rule:MF_01895} OS=Ligilactobacillus saerimneri DSM 16049 ORFNames=FC54_GL000700 {ECO:0000313|EMBL:KRL73402.1} PE=3	GO:0005737//cytoplasm`cellular_component;GO:0008859//exoribonuclease II activity`molecular_function;GO:0003723//RNA binding`molecular_function	COG0557`Exoribonuclease R`Transcription	PF08206.14//OB_RNB`Ribonuclease B OB domain;PF17876.4//CSD2`Cold shock domain;PF00773.22//RNB`RNB domain;PF00575.26//S1`S1 RNA binding domain	WP_027826830.1//ribonuclease R	TIGR02063.1//RNase_R`JCVI: ribonuclease R;TIGR00358.1//3_prime_RNase`JCVI: VacB/RNase II family 3'-5' exoribonuclease;TIGR02062.1//RNase_B`JCVI: exoribonuclease II;TIGR00448.1//rpoE`JCVI: DNA-directed RNA polymerase
ctg_00384	K03664//smpB`SsrA-binding protein	None	WP_009553111.1//SsrA-binding protein SmpB	tr|M5J593|M5J593_9LACO//SsrA-binding protein {ECO:0000256|HAMAP-Rule:MF_00023} Small protein B {ECO:0000256|HAMAP-Rule:MF_00023} OS=Ligilactobacillus saerimneri 30a ORFNames=D271_03400 {ECO:0000313|EMBL:EKW99171.1} PE=3	GO:0005737//cytoplasm`cellular_component;GO:0003723//RNA binding`molecular_function;GO:0070929//trans-translation`biological_process	COG0691`tmRNA-binding protein`Posttranslational modification, protein turnover, chaperones	PF01668.21//SmpB`SmpB protein	WP_009553111.1//SsrA-binding protein SmpB	TIGR00086.1//smpB`JCVI: SsrA-binding protein
ctg_00386	K07482//K07482`transposase, IS30 family	None	WP_003709292.1//MULTISPECIES: IS30 family transposase	tr|A0A222W3Y8|A0A222W3Y8_9LACO//IS30 family transposase {ECO:0000313|EMBL:NME43260.1} Integrase {ECO:0000313|EMBL:ASR40887.1} OS=Ligilactobacillus agilis {ECO:0000313|EMBL:NME43260.1} PE=4	GO:0015074//DNA integration`biological_process;GO:0003676//nucleic acid binding`molecular_function	COG2826`Transposase and inactivated derivatives, IS30 family`Mobilome: prophages, transposons	PF13936.9//HTH_38`Helix-turn-helix domain	WP_003709292.1//MULTISPECIES: IS30 family transposase	None
ctg_00389	K10974//codB`cytosine permease;K03457//TC.NCS1`nucleobase:cation symporter-1, NCS1 family	None	WP_216543610.1//cytosine permease	tr|M5J667|M5J667_9LACO//Cytosine/purines, uracil, thiamine, allantoin permease family protein {ECO:0000313|EMBL:EKW99165.1} OS=Ligilactobacillus saerimneri 30a ORFNames=D271_03370 {ECO:0000313|EMBL:EKW99165.1} PE=3	GO:0016021//integral component of membrane`cellular_component;GO:0015209//cytosine transmembrane transporter activity`molecular_function	COG1457`Purine-cytosine permease or related protein`Nucleotide transport and metabolism	PF02133.18//Transp_cyt_pur`Permease for cytosine/purines, uracil, thiamine, allantoin	WP_216543610.1//cytosine permease	TIGR00800.1//ncs1`JCVI: NCS1 family nucleobase:cation symporter;TIGR02358.1//thia_cytX`JCVI: putative hydroxymethylpyrimidine transporter CytX
ctg_00390	K09703//K09703`uncharacterized protein	None	WP_180849360.1//DUF917 domain-containing protein	tr|A0A7H9EIP0|A0A7H9EIP0_9LACO//DUF917 family protein {ECO:0000313|EMBL:QLL77526.1} OS=Ligilactobacillus saerimneri ORFNames=GTO87_02150 {ECO:0000313|EMBL:QLL77526.1} PE=4	None	COG3535`Uncharacterized conserved protein, DUF917 family`Function unknown	PF06032.15//DUF917`Protein of unknown function (DUF917)	WP_180849360.1//DUF917 domain-containing protein	None
ctg_01544	K06889//K06889`uncharacterized protein	None	WP_027826241.1//alpha/beta fold hydrolase	tr|A0A0R1T798|A0A0R1T798_9LACO//Alpha beta fold family hydrolase family protein {ECO:0000313|EMBL:KRL74842.1} OS=Ligilactobacillus saerimneri DSM 16049 ORFNames=FC54_GL000669 {ECO:0000313|EMBL:KRL74842.1} PE=4	GO:0004177//aminopeptidase activity`molecular_function	COG1073`Fermentation-respiration switch esterase FrsA, DUF1100 family`Signal transduction mechanisms	PF12146.11//Hydrolase_4`Serine aminopeptidase, S33;PF00561.23//Abhydrolase_1`alpha/beta hydrolase fold;PF12697.10//Abhydrolase_6`Alpha/beta hydrolase family	WP_027826241.1//alpha/beta fold hydrolase	TIGR03100.1//hydr1_PEP`JCVI: hydrolase 1, exosortase A system-associated;TIGR03695.1//menH_SHCHC`JCVI: 2-succinyl-6-hydroxy-2,4-cyclohexadiene-1-carboxylate synthase;TIGR03101.1//hydr2_PEP`JCVI: hydrolase 2, exosortase A system-associated;TIGR02427.1//protocat_pcaD`JCVI: 3-oxoadipate enol-lactonase
ctg_01545	K07496//K07496`putative transposase	None	WP_056977057.1//RNA-guided endonuclease TnpB family protein	tr|A0A6F9Y8Z9|A0A6F9Y8Z9_9LACO//Transposase {ECO:0000313|EMBL:GET13865.1} OS=Ligilactobacillus agilis ORFNames=SN4111_01270 {ECO:0000313|EMBL:GET13865.1} PE=3	GO:0006310//DNA recombination`biological_process;GO:0032196//transposition`biological_process;GO:0003677//DNA binding`molecular_function	COG0675`Transposase`Mobilome: prophages, transposons	PF12323.11//HTH_OrfB_IS605`Helix-turn-helix domain;PF01385.22//OrfB_IS605`Probable transposase;PF07282.14//OrfB_Zn_ribbon`Putative transposase DNA-binding domain	WP_056977057.1//RNA-guided endonuclease TnpB family protein	TIGR01766.2//TIGR01766`JCVI: IS200/IS605 family accessory protein TnpB-related protein
ctg_01546	K07491//rayT`REP-associated tyrosine transposase	None	WP_172586268.1//IS200/IS605 family transposase	tr|A0A6F9XUQ8|A0A6F9XUQ8_9LACO//Transposase {ECO:0000313|EMBL:GET08937.1} OS=Ligilactobacillus agilis ORFNames=SY111_15610 {ECO:0000313|EMBL:GET08937.1} PE=4	GO:0004803//transposase activity`molecular_function;GO:0006313//transposition, DNA-mediated`biological_process;GO:0003677//DNA binding`molecular_function	COG1943`REP element-mobilizing transposase RayT`Mobilome: prophages, transposons	PF01797.19//Y1_Tnp`Transposase IS200 like	WP_172586268.1//IS200/IS605 family transposase	None
ctg_01547	K15580//oppA, mppA`oligopeptide transport system substrate-binding protein;K02035//ABC.PE.S`peptide/nickel transport system substrate-binding protein	ko01501//beta-Lactam resistance`Human Diseases`Drug resistance: antimicrobial;ko02010//ABC transporters`Environmental Information Processing`Membrane transport;ko02024//Quorum sensing`Cellular Processes`Cellular community - prokaryotes;ko02024//Quorum sensing`Cellular Processes`Cellular community - prokaryotes	WP_027826240.1//peptide ABC transporter substrate-binding protein	tr|A0A0R1T1A3|A0A0R1T1A3_9LACO//Oligopeptide abc transporter, periplasmic oligopeptide-binding protein oppa {ECO:0000313|EMBL:KRL74841.1} OS=Ligilactobacillus saerimneri DSM 16049 ORFNames=FC54_GL000668 {ECO:0000313|EMBL:KRL74841.1} PE=4	GO:0043190//ATP-binding cassette (ABC) transporter complex`cellular_component;GO:0042597//periplasmic space`cellular_component;GO:0055085//transmembrane transport`biological_process	COG4166`ABC-type oligopeptide transport system, periplasmic component`Amino acid transport and metabolism	PF00496.25//SBP_bac_5`Bacterial extracellular solute-binding proteins, family 5 Middle	WP_027826240.1//peptide ABC transporter substrate-binding protein	TIGR02294.1//nickel_nikA`JCVI: nickel ABC transporter substrate-binding protein
ctg_01550	K07482//K07482`transposase, IS30 family	None	WP_003709292.1//MULTISPECIES: IS30 family transposase	tr|A0A222W3Y8|A0A222W3Y8_9LACO//IS30 family transposase {ECO:0000313|EMBL:NME43260.1} Integrase {ECO:0000313|EMBL:ASR40887.1} OS=Ligilactobacillus agilis {ECO:0000313|EMBL:NME43260.1} PE=4	GO:0015074//DNA integration`biological_process;GO:0003676//nucleic acid binding`molecular_function	COG2826`Transposase and inactivated derivatives, IS30 family`Mobilome: prophages, transposons	PF13936.9//HTH_38`Helix-turn-helix domain	WP_003709292.1//MULTISPECIES: IS30 family transposase	None
ctg_01551	K04072//adhE`acetaldehyde dehydrogenase / alcohol dehydrogenase [EC:1.2.1.10 1.1.1.1]	ko00010//Glycolysis / Gluconeogenesis`Metabolism`Carbohydrate metabolism;ko00071//Fatty acid degradation`Metabolism`Lipid metabolism;ko00350//Tyrosine metabolism`Metabolism`Amino acid metabolism;ko00620//Pyruvate metabolism`Metabolism`Carbohydrate metabolism;ko00625//Chloroalkane and chloroalkene degradation`Metabolism`Xenobiotics biodegradation and metabolism;ko00626//Naphthalene degradation`Met…	WP_180848881.1//bifunctional acetaldehyde-CoA/alcohol dehydrogenase	tr|A0A7H9ELU3|A0A7H9ELU3_9LACO//Aldehyde-alcohol dehydrogenase {ECO:0000256|PIRNR:PIRNR000111} OS=Ligilactobacillus saerimneri ORFNames=GTO87_08970 {ECO:0000313|EMBL:QLL78703.1} PE=3	GO:0006066//alcohol metabolic process`biological_process;GO:0015976//carbon utilization`biological_process;GO:0046872//metal ion binding`molecular_function;GO:0008774//acetaldehyde dehydrogenase (acetylating) activity`molecular_function;GO:0004022//alcohol dehydrogenase (NAD+) activity`molecular_function	COG1012`Acyl-CoA reductase or other NAD-dependent aldehyde dehydrogenase`Lipid transport and metabolism	PF00171.25//Aldedh`Aldehyde dehydrogenase family;PF00465.22//Fe-ADH`Iron-containing alcohol dehydrogenase	WP_180848881.1//bifunctional acetaldehyde-CoA/alcohol dehydrogenase	TIGR03240.1//arg_catab_astD`JCVI: succinylglutamate-semialdehyde dehydrogenase;TIGR02299.1//HpaE`JCVI: 5-carboxymethyl-2-hydroxymuconate semialdehyde dehydrogenase;TIGR03216.1//OH_muco_semi_DH`JCVI: 2-hydroxymuconic semialdehyde dehydrogenase;TIGR01780.1//SSADH`JCVI: succinate-semialdehyde dehydrogenase;TIGR01722.1//MMSDH`JCVI: CoA-acylating methylmalonate-semialdehyde dehydrogenase;TIGR01804.1//…
ctg_01553	K09936//TC.BAT2`bacterial/archaeal transporter family-2 protein	ko02024//Quorum sensing`Cellular Processes`Cellular community - prokaryotes	WP_216543211.1//DMT family transporter	tr|M5J7X6|M5J7X6_9LACO//Uncharacterized protein {ECO:0000313|EMBL:EKW99279.1} OS=Ligilactobacillus saerimneri 30a ORFNames=D271_02599 {ECO:0000313|EMBL:EKW99279.1} PE=4	GO:0016021//integral component of membrane`cellular_component	COG3238`Uncharacterized membrane protein YdcZ, DUF606 family`Function unknown	PF04657.16//DMT_YdcZ`Putative inner membrane exporter, YdcZ;PF04657.16//DMT_YdcZ`Putative inner membrane exporter, YdcZ	WP_216543211.1//DMT family transporter	None
ctg_01554	K01662//dxs`1-deoxy-D-xylulose-5-phosphate synthase [EC:2.2.1.7]	ko00730//Thiamine metabolism`Metabolism`Metabolism of cofactors and vitamins;ko00900//Terpenoid backbone biosynthesis`Metabolism`Metabolism of terpenoids and polyketides;ko01100//Metabolic pathways`Metabolism`Global and overview maps;ko01110//Biosynthesis of secondary metabolites`Metabolism`Global and overview maps	WP_009552555.1//1-deoxy-D-xylulose-5-phosphate synthase	tr|M5J6B5|M5J6B5_9LACO//1-deoxy-D-xylulose-5-phosphate synthase {ECO:0000256|ARBA:ARBA00013150} EC=2.2.1.7 {ECO:0000256|ARBA:ARBA00013150} OS=Ligilactobacillus saerimneri 30a ORFNames=D271_02604 {ECO:0000313|EMBL:EKW99280.1} PE=3	GO:0046872//metal ion binding`molecular_function;GO:0052865//1-deoxy-D-xylulose 5-phosphate biosynthetic process`biological_process;GO:0008661//1-deoxy-D-xylulose-5-phosphate synthase activity`molecular_function;GO:0016114//terpenoid biosynthetic process`biological_process;GO:0009228//thiamine biosynthetic process`biological_process	COG1154`Deoxyxylulose-5-phosphate synthase`Coenzyme transport and metabolism;COG1154`Deoxyxylulose-5-phosphate synthase`Lipid transport and metabolism	PF13292.9//DXP_synthase_N`1-deoxy-D-xylulose-5-phosphate synthase;PF02775.24//TPP_enzyme_C`Thiamine pyrophosphate enzyme, C-terminal TPP binding domain;PF02779.27//Transket_pyr`Transketolase, pyrimidine binding domain;PF02780.23//Transketolase_C`Transketolase, C-terminal domain	WP_009552555.1//1-deoxy-D-xylulose-5-phosphate synthase	TIGR03182.1//PDH_E1_alph_y`JCVI: pyruvate dehydrogenase (acetyl-transferring) E1 component subunit alpha;TIGR00204.1//dxs`JCVI: 1-deoxy-D-xylulose-5-phosphate synthase
ctg_01555	K03449//MFS.CP`MFS transporter, CP family, cyanate transporter	None	WP_009552557.1//MFS transporter	tr|M5J5B5|M5J5B5_9LACO//MFS family major facilitator transporter {ECO:0000313|EMBL:EKW99281.1} OS=Ligilactobacillus saerimneri 30a ORFNames=D271_02609 {ECO:0000313|EMBL:EKW99281.1} PE=4	GO:0016021//integral component of membrane`cellular_component;GO:0022857//transmembrane transporter activity`molecular_function;GO:0005886//plasma membrane`cellular_component	COG2807`Cyanate permease`Inorganic ion transport and metabolism	PF07690.19//MFS_1`Major Facilitator Superfamily	WP_009552557.1//MFS transporter	TIGR00896.1//CynX`JCVI: CynX/NimT family MFS transporter
ctg_01556	K00872//thrB`homoserine kinase [EC:2.7.1.39]	ko00260//Glycine, serine and threonine metabolism`Metabolism`Amino acid metabolism;ko01100//Metabolic pathways`Metabolism`Global and overview maps;ko01110//Biosynthesis of secondary metabolites`Metabolism`Global and overview maps;ko01120//Microbial metabolism in diverse environments`Metabolism`Global and overview maps;ko01230//Biosynthesis of amino acids`Metabolism`Global and overview maps	WP_009552559.1//homoserine kinase	tr|A0A0R1T8A0|A0A0R1T8A0_9LACO//Homoserine kinase {ECO:0000256|ARBA:ARBA00017858, ECO:0000256|HAMAP-Rule:MF_00384} Short=HK {ECO:0000256|HAMAP-Rule:MF_00384} Short=HSK {ECO:0000256|HAMAP-Rule:MF_00384} EC=2.7.1.39 {ECO:0000256|ARBA:ARBA00012078, ECO:0000256|HAMAP-Rule:MF_00384} OS=Ligilactobacillus saerimneri DSM 16049 ORFNames=FC54_GL000661 {ECO:0000313|EMBL:KRL74834.1} PE=3	GO:0005737//cytoplasm`cellular_component;GO:0004413//homoserine kinase activity`molecular_function;GO:0005524//ATP binding`molecular_function;GO:0009088//threonine biosynthetic process`biological_process	COG0083`Homoserine kinase`Amino acid transport and metabolism	PF00288.29//GHMP_kinases_N`GHMP kinases N terminal domain	WP_009552559.1//homoserine kinase	TIGR00191.1//thrB`JCVI: homoserine kinase;TIGR01920.1//Shik_kin_archae`JCVI: shikimate kinase
ctg_01557	K00003//hom`homoserine dehydrogenase [EC:1.1.1.3]	ko00260//Glycine, serine and threonine metabolism`Metabolism`Amino acid metabolism;ko00270//Cysteine and methionine metabolism`Metabolism`Amino acid metabolism;ko00300//Lysine biosynthesis`Metabolism`Amino acid metabolism;ko01100//Metabolic pathways`Metabolism`Global and overview maps;ko01110//Biosynthesis of secondary metabolites`Metabolism`Global and overview maps;ko01120//Microbial metabolism …	WP_180848889.1//homoserine dehydrogenase	tr|A0A7H9EN03|A0A7H9EN03_9LACO//Homoserine dehydrogenase {ECO:0000256|ARBA:ARBA00013376, ECO:0000256|RuleBase:RU000579} EC=1.1.1.3 {ECO:0000256|ARBA:ARBA00013213, ECO:0000256|RuleBase:RU000579} OS=Ligilactobacillus saerimneri ORFNames=GTO87_09000 {ECO:0000313|EMBL:QLL78709.1} PE=3	GO:0009097//isoleucine biosynthetic process`biological_process;GO:0050661//NADP binding`molecular_function;GO:0009086//methionine biosynthetic process`biological_process;GO:0009088//threonine biosynthetic process`biological_process;GO:0004412//homoserine dehydrogenase activity`molecular_function	COG0460`Homoserine dehydrogenase`Amino acid transport and metabolism	PF03447.19//NAD_binding_3`Homoserine dehydrogenase, NAD binding domain;PF00742.22//Homoserine_dh`Homoserine dehydrogenase	WP_180848889.1//homoserine dehydrogenase	None
ctg_01558	K01733//thrC`threonine synthase [EC:4.2.3.1]	ko00260//Glycine, serine and threonine metabolism`Metabolism`Amino acid metabolism;ko00750//Vitamin B6 metabolism`Metabolism`Metabolism of cofactors and vitamins;ko01100//Metabolic pathways`Metabolism`Global and overview maps;ko01110//Biosynthesis of secondary metabolites`Metabolism`Global and overview maps;ko01120//Microbial metabolism in diverse environments`Metabolism`Global and overview maps;…	WP_180848891.1//threonine synthase	tr|A0A7H9ELX3|A0A7H9ELX3_9LACO//Threonine synthase {ECO:0000313|EMBL:QLL78710.1} EC=4.2.3.1 {ECO:0000313|EMBL:QLL78710.1} OS=Ligilactobacillus saerimneri ORFNames=GTO87_09005 {ECO:0000313|EMBL:QLL78710.1} PE=3	GO:0004795//threonine synthase activity`molecular_function	COG0498`Threonine synthase`Amino acid transport and metabolism	PF14821.9//Thr_synth_N`Threonine synthase N terminus;PF00291.28//PALP`Pyridoxal-phosphate dependent enzyme	WP_180848891.1//threonine synthase	TIGR00260.1//thrC`JCVI: threonine synthase
ctg_01559	K07487//K07487`transposase	None	WP_056968813.1//MULTISPECIES: IS1182 family transposase	tr|A0A508Z4A3|A0A508Z4A3_LIMMU//IS1182 family transposase {ECO:0000313|EMBL:QOL69954.1} OS=Limosilactobacillus mucosae (Lactobacillus mucosae) {ECO:0000313|EMBL:VTZ94319.1} PE=3	GO:0004803//transposase activity`molecular_function;GO:0006313//transposition, DNA-mediated`biological_process;GO:0003677//DNA binding`molecular_function	COG3666`Transposase, IS1182 family`Mobilome: prophages, transposons	PF05598.14//DUF772`Transposase domain (DUF772);PF01609.24//DDE_Tnp_1`Transposase DDE domain;PF13751.9//DDE_Tnp_1_6`Transposase DDE domain	WP_056968813.1//MULTISPECIES: IS1182 family transposase	None
ctg_01561	K15051//endA`DNA-entry nuclease	None	EKW99286.1//DNA-entry nuclease	tr|M5J5B6|M5J5B6_9LACO//DNA-entry nuclease {ECO:0000313|EMBL:EKW99286.1} OS=Ligilactobacillus saerimneri 30a ORFNames=D271_02634 {ECO:0000313|EMBL:EKW99286.1} PE=4	GO:0016787//hydrolase activity`molecular_function;GO:0046872//metal ion binding`molecular_function;GO:0003676//nucleic acid binding`molecular_function	COG2169`Methylphosphotriester-DNA--protein-cysteine methyltransferase (N-terminal fragment of Ada), contains Zn-binding and two AraC-type DNA-binding domains`Replication, recombination and repair	PF01223.26//Endonuclease_NS`DNA/RNA non-specific endonuclease;PF13930.9//Endonuclea_NS_2`DNA/RNA non-specific endonuclease	WP_180848895.1//DNA/RNA non-specific endonuclease	None
ctg_01562	K23518//MACROD, ymdB`O-acetyl-ADP-ribose deacetylase [EC:3.1.1.106]	None	WP_009552571.1//O-acetyl-ADP-ribose deacetylase	tr|A0A0R1SZV7|A0A0R1SZV7_9LACO//Appr-1-p processing domain-containing protein {ECO:0000313|EMBL:KRL74829.1} OS=Ligilactobacillus saerimneri DSM 16049 ORFNames=FC54_GL000656 {ECO:0000313|EMBL:KRL74829.1} PE=4	None	COG2110`O-acetyl-ADP-ribose deacetylase (regulator of RNase III), contains Macro domain`Translation, ribosomal structure and biogenesis	PF01661.24//Macro`Macro domain	WP_009552571.1//O-acetyl-ADP-ribose deacetylase	None
ctg_01564	K07223//yfeX`porphyrinogen peroxidase [EC:1.11.1.-]	None	WP_180848897.1//Dyp-type peroxidase	tr|A0A7H9ENC8|A0A7H9ENC8_9LACO//Dyp-type peroxidase {ECO:0000313|EMBL:QLL78715.1} OS=Ligilactobacillus saerimneri ORFNames=GTO87_09030 {ECO:0000313|EMBL:QLL78715.1} PE=4	GO:0004601//peroxidase activity`molecular_function;GO:0020037//heme binding`molecular_function	COG2837`Periplasmic deferrochelatase/peroxidase EfeB`Inorganic ion transport and metabolism	PF04261.15//Dyp_perox`Dyp-type peroxidase family	WP_180848897.1//Dyp-type peroxidase	TIGR01413.1//Dyp_perox_fam`JCVI: Dyp-type peroxidase;TIGR01412.1//tat_substr_1`JCVI: iron uptake transporter deferrochelatase/peroxidase subunit
ctg_01566	K06975//K06975`uncharacterized protein	None	WP_180848901.1//N-acetyltransferase	tr|A0A7H9EN44|A0A7H9EN44_9LACO//GNAT family N-acetyltransferase {ECO:0000313|EMBL:QLL78717.1} OS=Ligilactobacillus saerimneri ORFNames=GTO87_09040 {ECO:0000313|EMBL:QLL78717.1} PE=4	GO:0016740//transferase activity`molecular_function	COG2388`Predicted acetyltransferase, GNAT superfamily`General function prediction only	PF14542.9//Acetyltransf_CG`GCN5-related N-acetyl-transferase	WP_180848901.1//N-acetyltransferase	None
ctg_01570	K01226//treC`trehalose-6-phosphate hydrolase [EC:3.2.1.93]	ko00500//Starch and sucrose metabolism`Metabolism`Carbohydrate metabolism;ko01100//Metabolic pathways`Metabolism`Global and overview maps	WP_027826227.1//alpha,alpha-phosphotrehalase	tr|A0A0R1T8W8|A0A0R1T8W8_9LACO//Trehalose-6-phosphate hydrolase {ECO:0000313|EMBL:KRL74821.1} OS=Ligilactobacillus saerimneri DSM 16049 ORFNames=FC54_GL000648 {ECO:0000313|EMBL:KRL74821.1} PE=4	GO:0005737//cytoplasm`cellular_component;GO:0008788//alpha,alpha-phosphotrehalase activity`molecular_function;GO:0005993//trehalose catabolic process`biological_process	COG0366`Glycosidase/amylase (phosphorylase)`Carbohydrate transport and metabolism	PF00128.27//Alpha-amylase`Alpha amylase, catalytic domain	WP_027826227.1//alpha,alpha-phosphotrehalase	TIGR02403.1//trehalose_treC`JCVI: alpha,alpha-phosphotrehalase;TIGR02456.1//treS_nterm`JCVI: maltose alpha-D-glucosyltransferase
ctg_01571	K03486//treR2, treR`GntR family transcriptional regulator, trehalose operon transcriptional repressor	None	WP_027826226.1//trehalose operon repressor	tr|A0A0R1T3T2|A0A0R1T3T2_9LACO//Trehalose operon transcriptional repressor {ECO:0000313|EMBL:KRL74820.1} OS=Ligilactobacillus saerimneri DSM 16049 ORFNames=FC54_GL000647 {ECO:0000313|EMBL:KRL74820.1} PE=4	GO:0003700//DNA-binding transcription factor activity`molecular_function;GO:0003677//DNA binding`molecular_function	COG2188`DNA-binding transcriptional regulator, GntR family`Transcription	PF00392.24//GntR`Bacterial regulatory proteins, gntR family;PF07702.16//UTRA`UTRA domain	WP_027826226.1//trehalose operon repressor	TIGR02404.1//trehalos_R_Bsub`JCVI: trehalose operon repressor;TIGR03337.1//phnR`JCVI: phosphonate utilization transcriptional regulator PhnR;TIGR02325.1//C_P_lyase_phnF`JCVI: phosphonate metabolism transcriptional regulator PhnF;TIGR02018.1//his_ut_repres`JCVI: histidine utilization repressor
ctg_01572	K02757//bglF, bglP`beta-glucoside PTS system EIICBA component [EC:2.7.1.-]	ko02060//Phosphotransferase system (PTS)`Environmental Information Processing`Membrane transport	WP_216543231.1//glucose PTS transporter subunit IIA	tr|M5J743|M5J743_9LACO//PTS system transporter subunit IIABC trhalose specific {ECO:0000313|EMBL:EKW99297.1} OS=Ligilactobacillus saerimneri 30a ORFNames=D271_02689 {ECO:0000313|EMBL:EKW99297.1} PE=4	GO:0009401//phosphoenolpyruvate-dependent sugar phosphotransferase system`biological_process;GO:0016021//integral component of membrane`cellular_component;GO:0016301//kinase activity`molecular_function;GO:0008982//protein-N(PI)-phosphohistidine-sugar phosphotransferase activity`molecular_function;GO:0005886//plasma membrane`cellular_component	COG1263`Phosphotransferase system IIC components, glucose/maltose/N-acetylglucosamine-specific`Carbohydrate transport and metabolism	PF00358.23//PTS_EIIA_1`phosphoenolpyruvate-dependent sugar phosphotransferase system, EIIA 1;PF00367.23//PTS_EIIB`phosphotransferase system, EIIB;PF02378.21//PTS_EIIC`Phosphotransferase system, EIIC	WP_216543231.1//glucose PTS transporter subunit IIA	TIGR00830.1//PTBA`JCVI: glucose PTS transporter subunit IIA;TIGR00826.1//EIIB_glc`JCVI: glucose PTS transporter subunit EIIB;TIGR01996.1//PTS-II-BC-sucr`JCVI: sucrose-specific PTS transporter subunit IIBC;TIGR01995.1//PTS-II-ABC-beta`JCVI: beta-glucoside-specific PTS transporter subunit IIABC;TIGR01992.1//PTS-IIBC-Tre`JCVI: PTS system trehalose-specific EIIBC component;TIGR00852.1//pts-Glc`JCVI: …
ctg_01573	K03574//mutT, NUDT15, MTH2`8-oxo-dGTP diphosphatase [EC:3.6.1.55]	None	WP_216543362.1//8-oxo-dGTP diphosphatase	tr|M5J4K7|M5J4K7_9LACO//NUDIX family hydrolase {ECO:0000313|EMBL:EKW99298.1} OS=Ligilactobacillus saerimneri 30a ORFNames=D271_02694 {ECO:0000313|EMBL:EKW99298.1} PE=4	GO:0016787//hydrolase activity`molecular_function	COG1051`ADP-ribose pyrophosphatase YjhB, NUDIX family`Nucleotide transport and metabolism	PF00293.31//NUDIX`NUDIX domain	WP_216543362.1//8-oxo-dGTP diphosphatase	TIGR02705.1//nudix_YtkD`JCVI: nucleoside triphosphatase YtkD;TIGR00586.1//mutt`JCVI: 8-oxo-dGTP diphosphatase MutT
ctg_01577	K02824//uraA, pyrP`uracil permease	None	WP_009552600.1//NCS2 family nucleobase:cation symporter	tr|A0A0R1SZU4|A0A0R1SZU4_9LACO//Pyrimidine utilization transporter G {ECO:0000313|EMBL:KRL74813.1} OS=Ligilactobacillus saerimneri DSM 16049 ORFNames=FC54_GL000640 {ECO:0000313|EMBL:KRL74813.1} PE=3	GO:0016021//integral component of membrane`cellular_component;GO:0015205//nucleobase transmembrane transporter activity`molecular_function;GO:0005886//plasma membrane`cellular_component	COG2233`Xanthine/uracil permease`Nucleotide transport and metabolism	PF00860.23//Xan_ur_permease`Permease family	WP_009552600.1//NCS2 family nucleobase:cation symporter	TIGR03616.1//RutG`JCVI: pyrimidine utilization transport protein G;TIGR00801.1//ncs2`JCVI: NCS2 family nucleobase:cation symporter;TIGR03173.1//pbuX`JCVI: xanthine permease (Provisional)
ctg_01579	K03652//MPG`DNA-3-methyladenine glycosylase [EC:3.2.2.21]	ko03410//Base excision repair`Genetic Information Processing`Replication and repair	WP_027826221.1//DNA-3-methyladenine glycosylase	tr|A0A0R1TCB2|A0A0R1TCB2_9LACO//Putative 3-methyladenine DNA glycosylase {ECO:0000256|HAMAP-Rule:MF_00527} EC=3.2.2.- {ECO:0000256|HAMAP-Rule:MF_00527} OS=Ligilactobacillus saerimneri DSM 16049 ORFNames=FC54_GL000638 {ECO:0000313|EMBL:KRL74811.1} PE=3	GO:0006284//base-excision repair`biological_process;GO:0003905//alkylbase DNA N-glycosylase activity`molecular_function;GO:0003677//DNA binding`molecular_function	COG2094`3-methyladenine DNA glycosylase Mpg`Replication, recombination and repair	PF02245.19//Pur_DNA_glyco`Methylpurine-DNA glycosylase (MPG)	WP_027826221.1//DNA-3-methyladenine glycosylase	TIGR00567.1//3mg`JCVI: DNA-3-methyladenine glycosylase
ctg_01580	K22441//paiA`diamine N-acetyltransferase [EC:2.3.1.57]	None	WP_081581120.1//GNAT family N-acetyltransferase	tr|A0A0R1T762|A0A0R1T762_9LACO//N-acetyltransferase domain-containing protein {ECO:0000259|PROSITE:PS51186} OS=Ligilactobacillus saerimneri DSM 16049 ORFNames=FC54_GL000637 {ECO:0000313|EMBL:KRL74810.1} PE=4	GO:0008080//N-acetyltransferase activity`molecular_function	COG0454`N-acetyltransferase, GNAT superfamily (includes histone acetyltransferase HPA2)`Transcription;COG0454`N-acetyltransferase, GNAT superfamily (includes histone acetyltransferase HPA2)`General function prediction only	PF13673.10//Acetyltransf_10`Acetyltransferase (GNAT) domain;PF00583.28//Acetyltransf_1`Acetyltransferase (GNAT) family;PF13508.10//Acetyltransf_7`Acetyltransferase (GNAT) domain	WP_081581120.1//GNAT family N-acetyltransferase	TIGR01575.1//rimI`JCVI: ribosomal protein S18-alanine N-acetyltransferase
ctg_01582	K10986//agaD`galactosamine PTS system EIID component	ko00052//Galactose metabolism`Metabolism`Carbohydrate metabolism;ko01100//Metabolic pathways`Metabolism`Global and overview maps;ko02060//Phosphotransferase system (PTS)`Environmental Information Processing`Membrane transport	WP_009552610.1//PTS N-acetylgalactosamine transporter subunit IID	tr|M5J746|M5J746_9LACO//PTS system N-acetylgalactosamine-specific transporter subunit IID {ECO:0000313|EMBL:EKW99307.1} OS=Ligilactobacillus saerimneri 30a ORFNames=D271_02739 {ECO:0000313|EMBL:EKW99307.1} PE=4	GO:0009401//phosphoenolpyruvate-dependent sugar phosphotransferase system`biological_process;GO:0016021//integral component of membrane`cellular_component;GO:0005886//plasma membrane`cellular_component	COG3716`Phosphotransferase system, mannose/fructose/N-acetylgalactosamine-specific IID component`Carbohydrate transport and metabolism	PF03613.17//EIID-AGA`PTS system mannose/fructose/sorbose family IID component	WP_009552610.1//PTS N-acetylgalactosamine transporter subunit IID	TIGR00828.1//EIID-AGA`JCVI: mannose/fructose/sorbose PTS transporter subunit IID
ctg_01583	K10985//agaC`galactosamine PTS system EIIC component	ko00052//Galactose metabolism`Metabolism`Carbohydrate metabolism;ko01100//Metabolic pathways`Metabolism`Global and overview maps;ko02060//Phosphotransferase system (PTS)`Environmental Information Processing`Membrane transport	WP_009552612.1//PTS N-acetylgalactosamine transporter subunit IIC	tr|A0A0R1T0C7|A0A0R1T0C7_9LACO//N-acetylgalactosamine PTS, EIIC {ECO:0000313|EMBL:KRL74807.1} OS=Ligilactobacillus saerimneri DSM 16049 ORFNames=FC54_GL000634 {ECO:0000313|EMBL:KRL74807.1} PE=4	GO:0009401//phosphoenolpyruvate-dependent sugar phosphotransferase system`biological_process;GO:0016021//integral component of membrane`cellular_component;GO:0005886//plasma membrane`cellular_component	COG3715`Phosphotransferase system, mannose/fructose/N-acetylgalactosamine-specific IIC component`Carbohydrate transport and metabolism	PF03609.17//EII-Sor`PTS system sorbose-specific iic component	WP_009552612.1//PTS N-acetylgalactosamine transporter subunit IIC	TIGR00822.1//EII-Sor`JCVI: mannose/fructose/sorbose PTS transporter subunit IIC
ctg_01586	K01091//gph`phosphoglycolate phosphatase [EC:3.1.3.18]	ko00630//Glyoxylate and dicarboxylate metabolism`Metabolism`Carbohydrate metabolism;ko01100//Metabolic pathways`Metabolism`Global and overview maps;ko01110//Biosynthesis of secondary metabolites`Metabolism`Global and overview maps	WP_180848950.1//HAD family hydrolase	tr|A0A7H9ELX7|A0A7H9ELX7_9LACO//HAD-IA family hydrolase {ECO:0000313|EMBL:QLL78738.1} OS=Ligilactobacillus saerimneri ORFNames=GTO87_09155 {ECO:0000313|EMBL:QLL78738.1} PE=4	GO:0016787//hydrolase activity`molecular_function	COG0546`Phosphoglycolate phosphatase, HAD superfamily`Energy production and conversion	PF00702.29//Hydrolase`haloacid dehalogenase-like hydrolase;PF13419.9//HAD_2`Haloacid dehalogenase-like hydrolase;PF12710.10//HAD`haloacid dehalogenase-like hydrolase;PF13242.9//Hydrolase_like`HAD-hyrolase-like	WP_180848950.1//HAD family hydrolase	TIGR02253.1//CTE7`JCVI: TIGR02253 family HAD-type hydrolase;TIGR02009.1//PGMB-YQAB-SF`JCVI: beta-phosphoglucomutase family hydrolase;TIGR01990.1//bPGM`JCVI: beta-phosphoglucomutase;TIGR01656.1//Histidinol-ppas`JCVI: histidinol-phosphate phosphatase domain (Provisional);TIGR01454.1//AHBA_synth_RP`JCVI: AHBA synthesis associated protein (Provisional);TIGR03351.1//PhnX-like`JCVI: phosphonatase-like …
ctg_01591	K03217//yidC, spoIIIJ, OXA1, ccfA`YidC/Oxa1 family membrane protein insertase	ko02024//Quorum sensing`Cellular Processes`Cellular community - prokaryotes;ko03060//Protein export`Genetic Information Processing`Folding, sorting and degradation;ko03070//Bacterial secretion system`Environmental Information Processing`Membrane transport	WP_009552628.1//membrane protein insertase YidC	tr|A0A0R1T0G9|A0A0R1T0G9_9LACO//Membrane protein insertase YidC {ECO:0000256|HAMAP-Rule:MF_01811} Foldase YidC {ECO:0000256|HAMAP-Rule:MF_01811} Membrane integrase YidC {ECO:0000256|HAMAP-Rule:MF_01811} Membrane protein YidC {ECO:0000256|HAMAP-Rule:MF_01811} OS=Ligilactobacillus saerimneri DSM 16049 ORFNames=FC54_GL000626 {ECO:0000313|EMBL:KRL74799.1} PE=3	GO:0015031//protein transport`biological_process;GO:0016021//integral component of membrane`cellular_component;GO:0032977//membrane insertase activity`molecular_function;GO:0005886//plasma membrane`cellular_component	COG0706`Membrane protein insertase Oxa1/YidC/SpoIIIJ`Cell wall/membrane/envelope biogenesis	PF02096.23//60KD_IMP`60Kd inner membrane protein	WP_009552628.1//membrane protein insertase YidC	TIGR03592.1//yidC_oxa1_cterm`JCVI: membrane protein insertase YidC
ctg_01592	K03536//rnpA`ribonuclease P protein component [EC:3.1.26.5]	None	WP_009552630.1//ribonuclease P protein component	tr|A0A0R1T2A7|A0A0R1T2A7_9LACO//Ribonuclease P protein component {ECO:0000256|HAMAP-Rule:MF_00227} Short=RNase P protein {ECO:0000256|HAMAP-Rule:MF_00227} Short=RNaseP protein {ECO:0000256|HAMAP-Rule:MF_00227} EC=3.1.26.5 {ECO:0000256|HAMAP-Rule:MF_00227} Protein C5 {ECO:0000256|HAMAP-Rule:MF_00227} OS=Ligilactobacillus saerimneri DSM 16049 ORFNames=FC54_GL000625 {ECO:0000313|EMBL:KRL74798.1} PE=3	GO:0000049//tRNA binding`molecular_function;GO:0004526//ribonuclease P activity`molecular_function;GO:0001682//tRNA 5'-leader removal`biological_process	COG0594`RNase P protein component`Translation, ribosomal structure and biogenesis	PF00825.21//Ribonuclease_P`Ribonuclease P	WP_009552630.1//ribonuclease P protein component	TIGR00188.1//rnpA`JCVI: ribonuclease P protein component
ctg_01593	K02914//RP-L34, MRPL34, rpmH`large subunit ribosomal protein L34	ko03010//Ribosome`Genetic Information Processing`Translation	WP_009552632.1//50S ribosomal protein L34	tr|M5J4L6|M5J4L6_9LACO//50S ribosomal protein L34 {ECO:0000256|ARBA:ARBA00021229, ECO:0000256|HAMAP-Rule:MF_00391} OS=Ligilactobacillus saerimneri 30a ORFNames=D271_02794 {ECO:0000313|EMBL:EKW99318.1} PE=3	GO:0003735//structural constituent of ribosome`molecular_function;GO:0005840//ribosome`cellular_component;GO:0006412//translation`biological_process	COG0230`Ribosomal protein L34`Translation, ribosomal structure and biogenesis	PF00468.20//Ribosomal_L34`Ribosomal protein L34	WP_009552632.1//50S ribosomal protein L34	TIGR01030.1//rpmH_bact`JCVI: 50S ribosomal protein L34
ctg_00578	K07124//K07124`uncharacterized protein	None	WP_216542251.1//SDR family oxidoreductase	tr|A0A0R1T421|A0A0R1T421_9LACO//Short-chain dehydrogenase reductase family oxidoreductase {ECO:0000313|EMBL:KRL74916.1} OS=Ligilactobacillus saerimneri DSM 16049 ORFNames=FC54_GL000066 {ECO:0000313|EMBL:KRL74916.1} PE=3	GO:0016491//oxidoreductase activity`molecular_function	COG0300`Short-chain dehydrogenase`General function prediction only	PF00106.28//adh_short`short chain dehydrogenase;PF08659.13//KR`KR domain;PF13561.9//adh_short_C2`Enoyl-(Acyl carrier protein) reductase	WP_216542251.1//SDR family oxidoreductase	TIGR01832.1//kduD`JCVI: 2-dehydro-3-deoxy-D-gluconate 5-dehydrogenase KduD;TIGR03325.1//BphB_TodD`JCVI: cis-2,3-dihydrobiphenyl-2,3-diol dehydrogenase;TIGR03971.1//SDR_subfam_1`JCVI: mycofactocin-coupled SDR family oxidoreductase;TIGR03206.1//benzo_BadH`JCVI: 2-hydroxycyclohexanecarboxyl-CoA dehydrogenase;TIGR01829.1//AcAcCoA_reduct`JCVI: acetoacetyl-CoA reductase;TIGR01963.1//PHB_DH`JCVI: 3-hydr…
ctg_00579	K08992//lapA`lipopolysaccharide assembly protein A	None	WP_027826140.1//LapA family protein	tr|A0A0R1T931|A0A0R1T931_9LACO//LapA_dom domain-containing protein {ECO:0000259|Pfam:PF06305} OS=Ligilactobacillus saerimneri DSM 16049 ORFNames=FC54_GL000067 {ECO:0000313|EMBL:KRL74917.1} PE=4	GO:0005887//integral component of plasma membrane`cellular_component	COG5416`Uncharacterized integral membrane protein YrvD`Function unknown	PF06305.14//LapA_dom`Lipopolysaccharide assembly protein A domain	WP_027826140.1//LapA family protein	None
ctg_00580	K07462//recJ`single-stranded-DNA-specific exonuclease [EC:3.1.-.-]	ko03410//Base excision repair`Genetic Information Processing`Replication and repair;ko03430//Mismatch repair`Genetic Information Processing`Replication and repair;ko03440//Homologous recombination`Genetic Information Processing`Replication and repair	WP_216542255.1//single-stranded-DNA-specific exonuclease RecJ	tr|A0A0R1SZB6|A0A0R1SZB6_9LACO//Single-stranded-DNA-specific exonuclease RecJ {ECO:0000256|ARBA:ARBA00019841} OS=Ligilactobacillus saerimneri DSM 16049 ORFNames=FC54_GL000068 {ECO:0000313|EMBL:KRL74918.1} PE=3	GO:0006310//DNA recombination`biological_process;GO:0008409//5'-3' exonuclease activity`molecular_function;GO:0003676//nucleic acid binding`molecular_function;GO:0006281//DNA repair`biological_process	COG0608`ssDNA-specific exonuclease RecJ, DHH superfamily, may be involved in archaeal DNA replication intiation`Replication, recombination and repair	PF01368.23//DHH`DHH family;PF02272.22//DHHA1`DHHA1 domain;PF17768.4//RecJ_OB`RecJ OB domain;PF10141.12//ssDNA-exonuc_C`Single-strand DNA-specific exonuclease, C terminal domain	WP_216542255.1//single-stranded-DNA-specific exonuclease RecJ	TIGR00644.1//recJ`JCVI: single-stranded-DNA-specific exonuclease RecJ
ctg_00581	K00759//APRT, apt`adenine phosphoribosyltransferase [EC:2.4.2.7]	ko00230//Purine metabolism`Metabolism`Nucleotide metabolism;ko01100//Metabolic pathways`Metabolism`Global and overview maps;ko01232//Nucleotide metabolism`Metabolism`Global and overview maps	WP_009554776.1//adenine phosphoribosyltransferase	tr|A0A0R1T0M2|A0A0R1T0M2_9LACO//Adenine phosphoribosyltransferase {ECO:0000256|ARBA:ARBA00011893, ECO:0000256|HAMAP-Rule:MF_00004} Short=APRT {ECO:0000256|HAMAP-Rule:MF_00004} EC=2.4.2.7 {ECO:0000256|ARBA:ARBA00011893, ECO:0000256|HAMAP-Rule:MF_00004} OS=Ligilactobacillus saerimneri DSM 16049 ORFNames=FC54_GL000069 {ECO:0000313|EMBL:KRL74919.1} PE=3	GO:0005737//cytoplasm`cellular_component;GO:0006168//adenine salvage`biological_process;GO:0003999//adenine phosphoribosyltransferase activity`molecular_function;GO:0044209//AMP salvage`biological_process;GO:0006166//purine ribonucleoside salvage`biological_process	COG0503`Adenine/guanine phosphoribosyltransferase or related PRPP-binding protein`Nucleotide transport and metabolism	PF00156.30//Pribosyltran`Phosphoribosyl transferase domain	WP_009554776.1//adenine phosphoribosyltransferase	TIGR01090.1//apt`JCVI: adenine phosphoribosyltransferase;TIGR00336.1//pyrE`JCVI: orotate phosphoribosyltransferase;TIGR01743.1//purR_Bsub`JCVI: pur operon repressor;TIGR01744.1//XPRTase`JCVI: xanthine phosphoribosyltransferase;TIGR01367.1//pyrE_Therm`JCVI: orotate phosphoribosyltransferase
ctg_00583	K03367//dltA`D-alanine--poly(phosphoribitol) ligase subunit 1 [EC:6.1.1.13]	ko00470//D-Amino acid metabolism`Metabolism`Metabolism of other amino acids;ko00552//Teichoic acid biosynthesis`Metabolism`Glycan biosynthesis and metabolism;ko01100//Metabolic pathways`Metabolism`Global and overview maps;ko01503//Cationic antimicrobial peptide (CAMP) resistance`Human Diseases`Drug resistance: antimicrobial;ko02020//Two-component system`Environmental Information Processing`Signal…	WP_027826138.1//D-alanine--poly(phosphoribitol) ligase subunit DltA	tr|A0A0R1T908|A0A0R1T908_9LACO//D-alanine--D-alanyl carrier protein ligase {ECO:0000256|HAMAP-Rule:MF_00593} Short=DCL {ECO:0000256|HAMAP-Rule:MF_00593} EC=6.2.1.54 {ECO:0000256|HAMAP-Rule:MF_00593} D-alanine--poly(phosphoribitol) ligase subunit 1 {ECO:0000256|HAMAP-Rule:MF_00593} D-alanine-activating enzyme {ECO:0000256|HAMAP-Rule:MF_00593} Short=DAE {ECO:0000256|HAMAP-Rule:MF_00593} OS=Ligilact…	GO:0005737//cytoplasm`cellular_component;GO:0070395//lipoteichoic acid biosynthetic process`biological_process;GO:0047473//D-alanine [D-alanyl carrier protein] ligase activity`molecular_function;GO:0005524//ATP binding`molecular_function	COG1020`EntF, seryl-AMP synthase component of non-ribosomal peptide synthetase`Secondary metabolites biosynthesis, transport and catabolism	PF00501.31//AMP-binding`AMP-binding enzyme;PF13193.9//AMP-binding_C`AMP-binding enzyme C-terminal domain	WP_027826138.1//D-alanine--poly(phosphoribitol) ligase subunit DltA	TIGR01734.1//D-ala-DACP-lig`JCVI: D-alanine--poly(phosphoribitol) ligase subunit DltA;TIGR02275.1//DHB_AMP_lig`JCVI: (2,3-dihydroxybenzoyl)adenylate synthase;TIGR03098.1//ligase_PEP_1`JCVI: acyl-CoA ligase (AMP-forming), exosortase A system-associated;TIGR02262.1//benz_CoA_lig`JCVI: benzoate-CoA ligase family protein;TIGR01733.1//AA-adenyl-dom`JCVI: amino acid adenylation domain-containing protei…
ctg_00584	K03739//dltB`membrane protein involved in D-alanine export	ko00552//Teichoic acid biosynthesis`Metabolism`Glycan biosynthesis and metabolism;ko01503//Cationic antimicrobial peptide (CAMP) resistance`Human Diseases`Drug resistance: antimicrobial;ko02020//Two-component system`Environmental Information Processing`Signal transduction;ko05150//Staphylococcus aureus infection`Human Diseases`Infectious disease: bacterial	WP_180849518.1//D-alanyl-lipoteichoic acid biosynthesis protein DltB	tr|A0A7H9EJC5|A0A7H9EJC5_9LACO//Teichoic acid D-alanyltransferase {ECO:0000256|PIRNR:PIRNR016636} EC=2.3.1.- {ECO:0000256|PIRNR:PIRNR016636} OS=Ligilactobacillus saerimneri ORFNames=GTO87_03450 {ECO:0000313|EMBL:QLL77736.1} PE=3	GO:0070395//lipoteichoic acid biosynthetic process`biological_process;GO:0016021//integral component of membrane`cellular_component;GO:0016746//acyltransferase activity`molecular_function;GO:0005886//plasma membrane`cellular_component	COG1696`D-alanyl-lipoteichoic acid acyltransferase DltB, MBOAT superfamily`Cell wall/membrane/envelope biogenesis	PF03062.22//MBOAT`MBOAT, membrane-bound O-acyltransferase family	WP_180849518.1//D-alanyl-lipoteichoic acid biosynthesis protein DltB	TIGR04091.1//LTA_dltB`JCVI: D-alanyl-lipoteichoic acid biosynthesis protein DltB
ctg_00585	K14188//dltC`D-alanine--poly(phosphoribitol) ligase subunit 2 [EC:6.1.1.13]	ko00470//D-Amino acid metabolism`Metabolism`Metabolism of other amino acids;ko00552//Teichoic acid biosynthesis`Metabolism`Glycan biosynthesis and metabolism;ko01100//Metabolic pathways`Metabolism`Global and overview maps;ko01503//Cationic antimicrobial peptide (CAMP) resistance`Human Diseases`Drug resistance: antimicrobial;ko02020//Two-component system`Environmental Information Processing`Signal…	WP_009554766.1//D-alanine--poly(phosphoribitol) ligase subunit 2	tr|A0A0R1T7H4|A0A0R1T7H4_9LACO//D-alanyl carrier protein {ECO:0000256|HAMAP-Rule:MF_00565} Short=DCP {ECO:0000256|HAMAP-Rule:MF_00565} D-alanine--poly(phosphoribitol) ligase subunit 2 {ECO:0000256|HAMAP-Rule:MF_00565} OS=Ligilactobacillus saerimneri DSM 16049 ORFNames=FC54_GL000073 {ECO:0000313|EMBL:KRL74922.1} PE=3	GO:0005737//cytoplasm`cellular_component;GO:0036370//D-alanyl carrier activity`molecular_function;GO:0070395//lipoteichoic acid biosynthetic process`biological_process;GO:0071555//cell wall organization`biological_process	COG0236`Acyl carrier protein`Lipid transport and metabolism	PF00550.28//PP-binding`Phosphopantetheine attachment site	WP_009554766.1//D-alanine--poly(phosphoribitol) ligase subunit 2	TIGR01688.1//dltC`JCVI: D-alanine--poly(phosphoribitol) ligase subunit 2
ctg_00586	K03740//dltD`D-alanine transfer protein	ko00552//Teichoic acid biosynthesis`Metabolism`Glycan biosynthesis and metabolism;ko01503//Cationic antimicrobial peptide (CAMP) resistance`Human Diseases`Drug resistance: antimicrobial;ko02020//Two-component system`Environmental Information Processing`Signal transduction;ko05150//Staphylococcus aureus infection`Human Diseases`Infectious disease: bacterial	WP_009554763.1//D-alanyl-lipoteichoic acid biosynthesis protein DltD	tr|M5J7F8|M5J7F8_9LACO//Protein DltD {ECO:0000256|PIRNR:PIRNR021438} OS=Ligilactobacillus saerimneri 30a ORFNames=D271_06790 {ECO:0000313|EMBL:EKW98694.1} PE=3	GO:0016021//integral component of membrane`cellular_component;GO:0070395//lipoteichoic acid biosynthetic process`biological_process;GO:0005886//plasma membrane`cellular_component	COG3966`Poly-D-alanine transfer protein DltD, involved in esterification of teichoic acids`Cell wall/membrane/envelope biogenesis	PF04914.15//DltD`DltD protein	WP_009554763.1//D-alanyl-lipoteichoic acid biosynthesis protein DltD	TIGR04092.1//LTA_DltD`JCVI: D-alanyl-lipoteichoic acid biosynthesis protein DltD
ctg_00589	K02913//RP-L33, MRPL33, rpmG`large subunit ribosomal protein L33	ko03010//Ribosome`Genetic Information Processing`Translation	WP_081581146.1//50S ribosomal protein L33	tr|A0A7H9EKI3|A0A7H9EKI3_9LACO//50S ribosomal protein L33 {ECO:0000256|HAMAP-Rule:MF_00294} OS=Ligilactobacillus saerimneri ORFNames=GTO87_03770 {ECO:0000313|EMBL:QLL77797.1} PE=3	GO:0005737//cytoplasm`cellular_component;GO:0003735//structural constituent of ribosome`molecular_function;GO:0005840//ribosome`cellular_component;GO:0006412//translation`biological_process	COG0267`Ribosomal protein L33`Translation, ribosomal structure and biogenesis	PF00471.23//Ribosomal_L33`Ribosomal protein L33	WP_081581146.1//50S ribosomal protein L33	TIGR01023.1//rpmG_bact`JCVI: 50S ribosomal protein L33
ctg_00590	K19225//gluP`rhomboid protease GluP [EC:3.4.21.105]	None	WP_051174513.1//rhomboid family intramembrane serine protease	tr|A0A0R1T2K1|A0A0R1T2K1_9LACO//Rhomboid family integral membrane protein {ECO:0000313|EMBL:KRL74926.1} OS=Ligilactobacillus saerimneri DSM 16049 ORFNames=FC54_GL000077 {ECO:0000313|EMBL:KRL74926.1} PE=4	GO:0004252//serine-type endopeptidase activity`molecular_function;GO:0016021//integral component of membrane`cellular_component	COG0705`Membrane-associated serine protease, rhomboid family`Posttranslational modification, protein turnover, chaperones	PF01694.25//Rhomboid`Rhomboid family	WP_051174513.1//rhomboid family intramembrane serine protease	TIGR04239.1//rhombo_GlpG`JCVI: rhomboid family intramembrane serine protease GlpG;TIGR03902.1//rhom_GG_sort`JCVI: rhombosortase
ctg_00592	K25026//glk`glucokinase [EC:2.7.1.2]	ko00010//Glycolysis / Gluconeogenesis`Metabolism`Carbohydrate metabolism;ko00052//Galactose metabolism`Metabolism`Carbohydrate metabolism;ko00500//Starch and sucrose metabolism`Metabolism`Carbohydrate metabolism;ko00520//Amino sugar and nucleotide sugar metabolism`Metabolism`Carbohydrate metabolism;ko00521//Streptomycin biosynthesis`Metabolism`Biosynthesis of other secondary metabolites;ko00524//…	WP_027826131.1//ROK family glucokinase	tr|A0A0R1T0S1|A0A0R1T0S1_9LACO//Glucokinase {ECO:0000256|ARBA:ARBA00014701} EC=2.7.1.2 {ECO:0000256|ARBA:ARBA00012323} Glucose kinase {ECO:0000256|ARBA:ARBA00018584} OS=Ligilactobacillus saerimneri DSM 16049 ORFNames=FC54_GL000079 {ECO:0000313|EMBL:KRL74928.1} PE=3	GO:0005737//cytoplasm`cellular_component;GO:0004340//glucokinase activity`molecular_function;GO:0006096//glycolytic process`biological_process	COG1940`Sugar kinase of the NBD/HSP70 family, may contain an N-terminal HTH domain`Carbohydrate transport and metabolism;COG1940`Sugar kinase of the NBD/HSP70 family, may contain an N-terminal HTH domain`Transcription	PF00480.23//ROK`ROK family	WP_027826131.1//ROK family glucokinase	TIGR00744.1//ROK_glcA_fam`JCVI: ROK family glucokinase
ctg_00595	K00791//miaA, TRIT1`tRNA dimethylallyltransferase [EC:2.5.1.75]	ko01100//Metabolic pathways`Metabolism`Global and overview maps;ko01110//Biosynthesis of secondary metabolites`Metabolism`Global and overview maps	WP_009554750.1//tRNA (adenosine(37)-N6)-dimethylallyltransferase MiaA	tr|M5J5V0|M5J5V0_9LACO//tRNA dimethylallyltransferase {ECO:0000256|HAMAP-Rule:MF_00185} EC=2.5.1.75 {ECO:0000256|HAMAP-Rule:MF_00185} Dimethylallyl diphosphate:tRNA dimethylallyltransferase {ECO:0000256|HAMAP-Rule:MF_00185} Short=DMAPP:tRNA dimethylallyltransferase {ECO:0000256|HAMAP-Rule:MF_00185} Short=DMATase {ECO:0000256|HAMAP-Rule:MF_00185} Isopentenyl-diphosphate:tRNA isopentenyltransferase…	GO:0052381//tRNA dimethylallyltransferase activity`molecular_function;GO:0008033//tRNA processing`biological_process;GO:0005524//ATP binding`molecular_function	COG0324`tRNA A37 N6-isopentenylltransferase MiaA`Translation, ribosomal structure and biogenesis	PF01715.20//IPPT`IPP transferase	WP_009554750.1//tRNA (adenosine(37)-N6)-dimethylallyltransferase MiaA	TIGR00174.1//miaA`JCVI: tRNA (adenosine(37)-N6)-dimethylallyltransferase MiaA
ctg_00597	K03713//glnR`MerR family transcriptional regulator, glutamine synthetase repressor	None	WP_009554747.1//MerR family transcriptional regulator	tr|M5J441|M5J441_9LACO//Glutamine synthetase {ECO:0000313|EMBL:EKW98683.1} OS=Ligilactobacillus saerimneri 30a ORFNames=D271_06735 {ECO:0000313|EMBL:EKW98683.1} PE=4	GO:0006355//regulation of transcription, DNA-templated`biological_process;GO:0003677//DNA binding`molecular_function	COG0789`DNA-binding transcriptional regulator, MerR family`Transcription	PF13411.9//MerR_1`MerR HTH family regulatory protein;PF00376.26//MerR`MerR family regulatory protein	WP_009554747.1//MerR family transcriptional regulator	TIGR02043.1//ZntR`JCVI: Zn(2+)-responsive transcriptional regulator;TIGR01950.1//SoxR`JCVI: redox-sensitive transcriptional activator SoxR;TIGR02044.1//CueR`JCVI: Cu(I)-responsive transcriptional regulator;TIGR02047.1//CadR-PbrR`JCVI: Cd(II)/Pb(II)-responsive transcriptional regulator;TIGR02051.1//MerR`JCVI: Hg(II)-responsive transcriptional regulator
ctg_00598	K01915//glnA, GLUL`glutamine synthetase [EC:6.3.1.2]	ko00220//Arginine biosynthesis`Metabolism`Amino acid metabolism;ko00250//Alanine, aspartate and glutamate metabolism`Metabolism`Amino acid metabolism;ko00630//Glyoxylate and dicarboxylate metabolism`Metabolism`Carbohydrate metabolism;ko00910//Nitrogen metabolism`Metabolism`Energy metabolism;ko01100//Metabolic pathways`Metabolism`Global and overview maps;ko01120//Microbial metabolism in diverse en…	WP_180849573.1//type I glutamate--ammonia ligase	tr|A0A7H9EKV9|A0A7H9EKV9_9LACO//Glutamine synthetase {ECO:0000256|RuleBase:RU004356} EC=6.3.1.2 {ECO:0000256|RuleBase:RU004356} OS=Ligilactobacillus saerimneri ORFNames=GTO87_03815 {ECO:0000313|EMBL:QLL77805.1} PE=3	GO:0005737//cytoplasm`cellular_component;GO:0004356//glutamate-ammonia ligase activity`molecular_function;GO:0005524//ATP binding`molecular_function;GO:0006542//glutamine biosynthetic process`biological_process	COG0174`Glutamine synthetase`Amino acid transport and metabolism	PF03951.22//Gln-synt_N`Glutamine synthetase, beta-Grasp domain;PF00120.27//Gln-synt_C`Glutamine synthetase, catalytic domain	WP_180849573.1//type I glutamate--ammonia ligase	TIGR00653.1//GlnA`JCVI: type I glutamate--ammonia ligase;TIGR03105.1//gln_synth_III`JCVI: type III glutamate--ammonia ligase
ctg_00599	K07491//rayT`REP-associated tyrosine transposase	None	WP_182580307.1//IS200/IS605 family transposase	tr|A0A7W3TYR7|A0A7W3TYR7_9LACO//IS200/IS605 family transposase {ECO:0000313|EMBL:MBB1085761.1} OS=Limosilactobacillus fastidiosus {ECO:0000313|EMBL:MBB1085960.1} PE=4	GO:0004803//transposase activity`molecular_function;GO:0006313//transposition, DNA-mediated`biological_process;GO:0003677//DNA binding`molecular_function	COG1943`REP element-mobilizing transposase RayT`Mobilome: prophages, transposons	PF01797.19//Y1_Tnp`Transposase IS200 like	WP_182580307.1//IS200/IS605 family transposase	None
ctg_00601	K00942//gmk, GUK1`guanylate kinase [EC:2.7.4.8]	ko00230//Purine metabolism`Metabolism`Nucleotide metabolism;ko01100//Metabolic pathways`Metabolism`Global and overview maps;ko01232//Nucleotide metabolism`Metabolism`Global and overview maps	WP_009554742.1//guanylate kinase	tr|A0A0R1T919|A0A0R1T919_9LACO//Guanylate kinase {ECO:0000256|HAMAP-Rule:MF_00328} EC=2.7.4.8 {ECO:0000256|HAMAP-Rule:MF_00328} GMP kinase {ECO:0000256|HAMAP-Rule:MF_00328} OS=Ligilactobacillus saerimneri DSM 16049 ORFNames=FC54_GL000087 {ECO:0000313|EMBL:KRL74936.1} PE=3	GO:0005737//cytoplasm`cellular_component;GO:0004385//guanylate kinase activity`molecular_function;GO:0005524//ATP binding`molecular_function	COG0194`Guanylate kinase`Nucleotide transport and metabolism	PF00625.24//Guanylate_kin`Guanylate kinase	WP_009554742.1//guanylate kinase	TIGR02322.1//phosphon_PhnN`JCVI: phosphonate metabolism protein/1,5-bisphosphokinase (PRPP-forming) PhnN;TIGR03263.1//guanyl_kin`JCVI: guanylate kinase
ctg_00602	K03060//rpoZ`DNA-directed RNA polymerase subunit omega [EC:2.7.7.6]	ko03020//RNA polymerase`Genetic Information Processing`Transcription	WP_009554740.1//DNA-directed RNA polymerase subunit omega	tr|M5J7F2|M5J7F2_9LACO//DNA-directed RNA polymerase subunit omega {ECO:0000256|ARBA:ARBA00013725, ECO:0000256|HAMAP-Rule:MF_00366} Short=RNAP omega subunit {ECO:0000256|HAMAP-Rule:MF_00366} EC=2.7.7.6 {ECO:0000256|ARBA:ARBA00012418, ECO:0000256|HAMAP-Rule:MF_00366} RNA polymerase omega subunit {ECO:0000256|HAMAP-Rule:MF_00366} Transcriptase subunit omega {ECO:0000256|ARBA:ARBA00018165, ECO:000025…	GO:0003899//DNA-directed 5'-3' RNA polymerase activity`molecular_function;GO:0006351//transcription, DNA-templated`biological_process;GO:0003677//DNA binding`molecular_function	COG1758`DNA-directed RNA polymerase, subunit K/omega`Transcription	PF01192.25//RNA_pol_Rpb6`RNA polymerase Rpb6	WP_009554740.1//DNA-directed RNA polymerase subunit omega	TIGR00690.1//rpoZ`JCVI: DNA-directed RNA polymerase subunit omega
ctg_00603	K13038//coaBC, dfp`phosphopantothenoylcysteine decarboxylase / phosphopantothenate---cysteine ligase [EC:4.1.1.36 6.3.2.5]	ko00770//Pantothenate and CoA biosynthesis`Metabolism`Metabolism of cofactors and vitamins;ko01100//Metabolic pathways`Metabolism`Global and overview maps;ko01240//Biosynthesis of cofactors`Metabolism`Global and overview maps	WP_216542267.1//bifunctional phosphopantothenoylcysteine decarboxylase/phosphopantothenate--cysteine ligase CoaBC	tr|A0A7H9EK87|A0A7H9EK87_9LACO//Coenzyme A biosynthesis bifunctional protein CoaBC {ECO:0000256|HAMAP-Rule:MF_02225} DNA/pantothenate metabolism flavoprotein {ECO:0000256|HAMAP-Rule:MF_02225} Phosphopantothenoylcysteine synthetase/decarboxylase {ECO:0000256|HAMAP-Rule:MF_02225} Short=PPCS-PPCDC {ECO:0000256|HAMAP-Rule:MF_02225} Phosphopantothenoylcysteine decarboxylase {ECO:0000256|HAMAP-Rule:MF_…	GO:0004632//phosphopantothenate--cysteine ligase activity`molecular_function;GO:0015937//coenzyme A biosynthetic process`biological_process;GO:0015941//pantothenate catabolic process`biological_process;GO:0010181//FMN binding`molecular_function;GO:0004633//phosphopantothenoylcysteine decarboxylase activity`molecular_function;GO:0046872//metal ion binding`molecular_function	COG0452`Phosphopantothenoylcysteine synthetase/decarboxylase CoaBC`Coenzyme transport and metabolism	PF02441.22//Flavoprotein`Flavoprotein;PF04127.18//DFP`DNA / pantothenate metabolism flavoprotein	WP_216542267.1//bifunctional phosphopantothenoylcysteine decarboxylase/phosphopantothenate--cysteine ligase CoaBC	TIGR00521.1//coaBC_dfp`JCVI: bifunctional phosphopantothenoylcysteine decarboxylase/phosphopantothenate--cysteine ligase CoaBC;TIGR02113.1//coaC_strep`JCVI: phosphopantothenoylcysteine decarboxylase;TIGR02114.1//coaB_strep`JCVI: phosphopantothenate--cysteine ligase
ctg_00604	K04066//priA`primosomal protein N' (replication factor Y) (superfamily II helicase) [EC:5.6.2.4]	ko03440//Homologous recombination`Genetic Information Processing`Replication and repair	WP_180849575.1//primosomal protein N'	tr|A0A7H9EJC6|A0A7H9EJC6_9LACO//Primosomal protein N' {ECO:0000256|HAMAP-Rule:MF_00983} EC=3.6.4.- {ECO:0000256|HAMAP-Rule:MF_00983} ATP-dependent helicase PriA {ECO:0000256|HAMAP-Rule:MF_00983} OS=Ligilactobacillus saerimneri ORFNames=GTO87_03840 {ECO:0000313|EMBL:QLL77810.1} PE=3	GO:0016787//hydrolase activity`molecular_function;GO:1990077//primosome complex`cellular_component;GO:0008270//zinc ion binding`molecular_function;GO:0003677//DNA binding`molecular_function;GO:0003678//DNA helicase activity`molecular_function;GO:0006268//DNA unwinding involved in DNA replication`biological_process;GO:0006269//DNA replication, synthesis of RNA primer`biological_process;GO:0005524/…	COG1198`Primosomal protein N' (replication factor Y) - superfamily II helicase`Replication, recombination and repair	PF17764.4//PriA_3primeBD`3'DNA-binding domain (3'BD);PF04851.18//ResIII`Type III restriction enzyme, res subunit;PF00270.32//DEAD`DEAD/DEAH box helicase;PF18319.4//PriA_CRR`PriA DNA helicase Cys-rich region (CRR) domain;PF00271.34//Helicase_C`Helicase conserved C-terminal domain;PF18074.4//PriA_C`Primosomal protein N C-terminal domain	WP_180849575.1//primosomal protein N'	TIGR00595.1//priA`JCVI: primosomal protein N'
ctg_00605	K00604//MTFMT, fmt`methionyl-tRNA formyltransferase [EC:2.1.2.9]	ko00670//One carbon pool by folate`Metabolism`Metabolism of cofactors and vitamins;ko00970//Aminoacyl-tRNA biosynthesis`Genetic Information Processing`Translation;ko01100//Metabolic pathways`Metabolism`Global and overview maps	WP_216542271.1//methionyl-tRNA formyltransferase	tr|A0A0R1TCR0|A0A0R1TCR0_9LACO//Methionyl-tRNA formyltransferase {ECO:0000256|ARBA:ARBA00016014, ECO:0000256|HAMAP-Rule:MF_00182} EC=2.1.2.9 {ECO:0000256|ARBA:ARBA00012261, ECO:0000256|HAMAP-Rule:MF_00182} OS=Ligilactobacillus saerimneri DSM 16049 ORFNames=FC54_GL000091 {ECO:0000313|EMBL:KRL74939.1} PE=3	GO:0004479//methionyl-tRNA formyltransferase activity`molecular_function	COG0223`Methionyl-tRNA formyltransferase`Translation, ribosomal structure and biogenesis	PF00551.22//Formyl_trans_N`Formyl transferase;PF02911.21//Formyl_trans_C`Formyl transferase, C-terminal domain	WP_216542271.1//methionyl-tRNA formyltransferase	TIGR00460.1//fmt`JCVI: methionyl-tRNA formyltransferase;TIGR00655.1//PurU`JCVI: formyltetrahydrofolate deformylase;TIGR00639.1//PurN`JCVI: phosphoribosylglycinamide formyltransferase
ctg_00606	K03500//rsmB, sun`16S rRNA (cytosine967-C5)-methyltransferase [EC:2.1.1.176]	None	WP_009554733.1//16S rRNA (cytosine(967)-C(5))-methyltransferase RsmB	tr|M5J5U8|M5J5U8_9LACO//16S rRNA m5C967 methyltransferase {ECO:0000256|ARBA:ARBA00017029} EC=2.1.1.176 {ECO:0000256|ARBA:ARBA00012140} rRNA (cytosine-C(5)-)-methyltransferase RsmB {ECO:0000256|ARBA:ARBA00014374} OS=Ligilactobacillus saerimneri 30a ORFNames=D271_06695 {ECO:0000313|EMBL:EKW98675.1} PE=3	GO:0005737//cytoplasm`cellular_component;GO:0006355//regulation of transcription, DNA-templated`biological_process;GO:0003723//RNA binding`molecular_function;GO:0008649//rRNA methyltransferase activity`molecular_function	COG0144`16S rRNA C967 or C1407 C5-methylase, RsmB/RsmF family`Translation, ribosomal structure and biogenesis	PF01029.21//NusB`NusB family;PF01189.20//Methyltr_RsmB-F`16S rRNA methyltransferase RsmB/F;PF13847.9//Methyltransf_31`Methyltransferase domain;PF09445.13//Methyltransf_15`RNA cap guanine-N2 methyltransferase	WP_009554733.1//16S rRNA (cytosine(967)-C(5))-methyltransferase RsmB	TIGR01951.1//nusB`JCVI: transcription antitermination factor NusB;TIGR00563.1//rsmB`JCVI: 16S rRNA (cytosine(967)-C(5))-methyltransferase RsmB;TIGR00446.1//nop2p`JCVI: NOL1/NOP2/sun family putative RNA methylase
ctg_00607	K20074//prpC, phpP`PPM family protein phosphatase [EC:3.1.3.16]	None	WP_027826122.1//Stp1/IreP family PP2C-type Ser/Thr phosphatase	tr|A0A0R1T079|A0A0R1T079_9LACO//Protein phosphatase 2C {ECO:0000313|EMBL:KRL74941.1} OS=Ligilactobacillus saerimneri DSM 16049 ORFNames=FC54_GL000093 {ECO:0000313|EMBL:KRL74941.1} PE=4	GO:0004722//protein serine/threonine phosphatase activity`molecular_function	COG0631`Serine/threonine protein phosphatase PrpC`Signal transduction mechanisms	PF13672.9//PP2C_2`Protein phosphatase 2C;PF00481.24//PP2C`Protein phosphatase 2C	WP_027826122.1//Stp1/IreP family PP2C-type Ser/Thr phosphatase	None
ctg_00608	K12132//prkC, stkP`eukaryotic-like serine/threonine-protein kinase [EC:2.7.11.1]	None	WP_009554731.1//Stk1 family PASTA domain-containing Ser/Thr kinase	tr|M5J439|M5J439_9LACO//Non-specific serine/threonine protein kinase {ECO:0000256|ARBA:ARBA00012513} EC=2.7.11.1 {ECO:0000256|ARBA:ARBA00012513} OS=Ligilactobacillus saerimneri 30a ORFNames=D271_06685 {ECO:0000313|EMBL:EKW98673.1} PE=4	GO:0004674//protein serine/threonine kinase activity`molecular_function;GO:0016021//integral component of membrane`cellular_component;GO:0004712//protein serine/threonine/tyrosine kinase activity`molecular_function;GO:0005524//ATP binding`molecular_function;GO:0106310//protein serine kinase activity`molecular_function	COG0515`Serine/threonine protein kinase`Signal transduction mechanisms	PF00069.28//Pkinase`Protein kinase domain;PF07714.20//PK_Tyr_Ser-Thr`Protein tyrosine and serine/threonine kinase;PF06293.17//Kdo`Lipopolysaccharide kinase (Kdo/WaaP) family;PF03109.19//ABC1`ABC1 atypical kinase-like domain;PF03793.22//PASTA`PASTA domain	WP_009554731.1//Stk1 family PASTA domain-containing Ser/Thr kinase	TIGR03724.1//arch_bud32`JCVI: Kae1-associated serine/threonine protein kinase
ctg_00609	K06949//rsgA, engC`ribosome biogenesis GTPase / thiamine phosphate phosphatase [EC:3.6.1.- 3.1.3.100]	ko00730//Thiamine metabolism`Metabolism`Metabolism of cofactors and vitamins;ko01100//Metabolic pathways`Metabolism`Global and overview maps	WP_180849579.1//ribosome small subunit-dependent GTPase A	tr|A0A7H9ENT1|A0A7H9ENT1_9LACO//Small ribosomal subunit biogenesis GTPase RsgA {ECO:0000256|HAMAP-Rule:MF_01820} EC=3.6.1.- {ECO:0000256|HAMAP-Rule:MF_01820} OS=Ligilactobacillus saerimneri ORFNames=GTO87_03865 {ECO:0000313|EMBL:QLL78795.1} PE=3	GO:0005737//cytoplasm`cellular_component;GO:0042274//ribosomal small subunit biogenesis`biological_process;GO:0003924//GTPase activity`molecular_function;GO:0019843//rRNA binding`molecular_function;GO:0046872//metal ion binding`molecular_function;GO:0005525//GTP binding`molecular_function	COG1162`Ribosome biogenesis GTPase RsgA`Translation, ribosomal structure and biogenesis	PF16745.8//RsgA_N`RsgA N-terminal domain;PF03193.19//RsgA_GTPase`RsgA GTPase;PF01926.26//MMR_HSR1`50S ribosome-binding GTPase	WP_180849579.1//ribosome small subunit-dependent GTPase A	TIGR00157.1//TIGR00157`JCVI: ribosome small subunit-dependent GTPase A
ctg_00610	K01783//rpe, RPE`ribulose-phosphate 3-epimerase [EC:5.1.3.1]	ko00030//Pentose phosphate pathway`Metabolism`Carbohydrate metabolism;ko00040//Pentose and glucuronate interconversions`Metabolism`Carbohydrate metabolism;ko00710//Carbon fixation in photosynthetic organisms`Metabolism`Energy metabolism;ko01100//Metabolic pathways`Metabolism`Global and overview maps;ko01110//Biosynthesis of secondary metabolites`Metabolism`Global and overview maps;ko01120//Microb…	WP_009554719.1//ribulose-phosphate 3-epimerase	tr|M5J4P7|M5J4P7_9LACO//Ribulose-phosphate 3-epimerase {ECO:0000256|ARBA:ARBA00013188, ECO:0000256|HAMAP-Rule:MF_02227} EC=5.1.3.1 {ECO:0000256|ARBA:ARBA00013188, ECO:0000256|HAMAP-Rule:MF_02227} OS=Ligilactobacillus saerimneri 30a ORFNames=D271_06675 {ECO:0000313|EMBL:EKW98671.1} PE=3	GO:0004750//D-ribulose-phosphate 3-epimerase activity`molecular_function;GO:0046872//metal ion binding`molecular_function;GO:0006098//pentose-phosphate shunt`biological_process;GO:0019323//pentose catabolic process`biological_process	COG0036`Pentose-5-phosphate-3-epimerase`Carbohydrate transport and metabolism	PF00834.22//Ribul_P_3_epim`Ribulose-phosphate 3 epimerase family	WP_009554719.1//ribulose-phosphate 3-epimerase	TIGR01163.1//rpe`JCVI: ribulose-phosphate 3-epimerase;TIGR03128.1//RuMP_HxlA`JCVI: 3-hexulose-6-phosphate synthase
ctg_00611	K00949//thiN, TPK1, THI80`thiamine pyrophosphokinase [EC:2.7.6.2]	ko00730//Thiamine metabolism`Metabolism`Metabolism of cofactors and vitamins;ko01100//Metabolic pathways`Metabolism`Global and overview maps;ko01240//Biosynthesis of cofactors`Metabolism`Global and overview maps	WP_027826118.1//thiamine diphosphokinase	tr|M5J5U7|M5J5U7_9LACO//Thiamin pyrophosphokinase {ECO:0000313|EMBL:EKW98670.1} OS=Ligilactobacillus saerimneri 30a ORFNames=D271_06670 {ECO:0000313|EMBL:EKW98670.1} PE=4	GO:0006772//thiamine metabolic process`biological_process;GO:0030975//thiamine binding`molecular_function;GO:0016301//kinase activity`molecular_function;GO:0004788//thiamine diphosphokinase activity`molecular_function;GO:0009229//thiamine diphosphate biosynthetic process`biological_process;GO:0005524//ATP binding`molecular_function	COG1564`Thiamine pyrophosphokinase`Coenzyme transport and metabolism	PF04263.19//TPK_catalytic`Thiamin pyrophosphokinase, catalytic domain;PF04265.17//TPK_B1_binding`Thiamin pyrophosphokinase, vitamin B1 binding domain	WP_027826118.1//thiamine diphosphokinase	TIGR01378.1//thi_PPkinase`JCVI: thiamine diphosphokinase
ctg_00612	K02902//RP-L28, MRPL28, rpmB`large subunit ribosomal protein L28	ko03010//Ribosome`Genetic Information Processing`Translation	WP_009554714.1//50S ribosomal protein L28	tr|A0A0R1T8I9|A0A0R1T8I9_9LACO//50S ribosomal protein L28 {ECO:0000256|ARBA:ARBA00021198, ECO:0000256|HAMAP-Rule:MF_00373} OS=Ligilactobacillus saerimneri DSM 16049 ORFNames=FC54_GL000098 {ECO:0000313|EMBL:KRL74946.1} PE=3	GO:0005737//cytoplasm`cellular_component;GO:0003735//structural constituent of ribosome`molecular_function;GO:0005840//ribosome`cellular_component;GO:0006412//translation`biological_process	COG0227`Ribosomal protein L28`Translation, ribosomal structure and biogenesis	PF00830.22//Ribosomal_L28`Ribosomal L28 family	WP_009554714.1//50S ribosomal protein L28	TIGR00009.1//L28`JCVI: 50S ribosomal protein L28
ctg_00614	K07030//fakA`fatty acid kinase [EC:2.7.2.18]	None	WP_027826117.1//DAK2 domain-containing protein	tr|A0A0R1T450|A0A0R1T450_9LACO//DhaL domain-containing protein {ECO:0000259|PROSITE:PS51480} OS=Ligilactobacillus saerimneri DSM 16049 ORFNames=FC54_GL000100 {ECO:0000313|EMBL:KRL74948.1} PE=4	GO:0004371//glycerone kinase activity`molecular_function;GO:0006071//glycerol metabolic process`biological_process	COG1461`Predicted kinase related to dihydroxyacetone kinase`General function prediction only	PF02734.20//Dak2`DAK2 domain;PF13684.9//Dak1_2`Dihydroxyacetone kinase family	WP_027826117.1//DAK2 domain-containing protein	TIGR03599.1//YloV`JCVI: DAK2 domain fusion protein YloV (Provisional);TIGR02365.1//dha_L_ycgS`JCVI: dihydroxyacetone kinase subunit L
ctg_00615	K03655//recG`ATP-dependent DNA helicase RecG [EC:5.6.2.4]	ko03440//Homologous recombination`Genetic Information Processing`Replication and repair	WP_027826116.1//ATP-dependent DNA helicase RecG	tr|A0A0R1T954|A0A0R1T954_9LACO//ATP-dependent DNA helicase RecG {ECO:0000256|ARBA:ARBA00017846, ECO:0000256|RuleBase:RU363016} EC=3.6.4.12 {ECO:0000256|ARBA:ARBA00012551, ECO:0000256|RuleBase:RU363016} OS=Ligilactobacillus saerimneri DSM 16049 ORFNames=FC54_GL000101 {ECO:0000313|EMBL:KRL74949.1} PE=3	GO:0006310//DNA recombination`biological_process;GO:0016887//ATP hydrolysis activity`molecular_function;GO:0006281//DNA repair`biological_process;GO:0003676//nucleic acid binding`molecular_function;GO:0003678//DNA helicase activity`molecular_function;GO:0005524//ATP binding`molecular_function	COG1200`RecG-like helicase`Replication, recombination and repair	PF17191.7//RecG_wedge`RecG wedge domain;PF04851.18//ResIII`Type III restriction enzyme, res subunit;PF00270.32//DEAD`DEAD/DEAH box helicase;PF00271.34//Helicase_C`Helicase conserved C-terminal domain;PF19833.2//RecG_dom3_C`ATP-dependent DNA helicase RecG, domain 3, C-terminal	WP_027826116.1//ATP-dependent DNA helicase RecG	TIGR00643.1//recG`JCVI: ATP-dependent DNA helicase RecG;TIGR00580.1//mfd`JCVI: transcription-repair coupling factor;TIGR04121.1//DEXH_lig_assoc`JCVI: ligase-associated DNA damage response DEXH box helicase;TIGR01587.1//cas3_core`JCVI: CRISPR-associated helicase Cas3'
ctg_00616	K03621//plsX`phosphate acyltransferase [EC:2.3.1.274]	ko00561//Glycerolipid metabolism`Metabolism`Lipid metabolism;ko01100//Metabolic pathways`Metabolism`Global and overview maps;ko01110//Biosynthesis of secondary metabolites`Metabolism`Global and overview maps	EKW98665.1//Fatty acid/phospholipid synthesis protein	tr|M5J5U6|M5J5U6_9LACO//Phosphate acyltransferase {ECO:0000256|ARBA:ARBA00024069, ECO:0000256|HAMAP-Rule:MF_00019} EC=2.3.1.274 {ECO:0000256|ARBA:ARBA00024069, ECO:0000256|HAMAP-Rule:MF_00019} Acyl-ACP phosphotransacylase {ECO:0000256|HAMAP-Rule:MF_00019} Acyl-[acyl-carrier-protein]--phosphate acyltransferase {ECO:0000256|HAMAP-Rule:MF_00019} Phosphate-acyl-ACP acyltransferase {ECO:0000256|HAMAP-…	GO:0005737//cytoplasm`cellular_component;GO:0006633//fatty acid biosynthetic process`biological_process;GO:0043811//phosphate:acyl-[acyl carrier protein] acyltransferase activity`molecular_function;GO:0008654//phospholipid biosynthetic process`biological_process	COG0416`Acyl-ACP:phosphate acyltransferase (fatty acid/phospholipid biosynthesis)`Lipid transport and metabolism	PF02504.18//FA_synthesis`Fatty acid synthesis protein	WP_191976197.1//phosphate acyltransferase PlsX	TIGR00182.1//plsX`JCVI: phosphate acyltransferase PlsX
ctg_00617	K02078//acpP`acyl carrier protein	ko00998//Cycloserine biosynthesis`Metabolism`Biosynthesis of other secondary metabolites;ko01100//Metabolic pathways`Metabolism`Global and overview maps;ko01110//Biosynthesis of secondary metabolites`Metabolism`Global and overview maps	WP_009554701.1//acyl carrier protein	tr|A0A0R1T0Q8|A0A0R1T0Q8_9LACO//Acyl carrier protein {ECO:0000256|HAMAP-Rule:MF_01217, ECO:0000256|RuleBase:RU003545} Short=ACP {ECO:0000256|HAMAP-Rule:MF_01217} OS=Ligilactobacillus saerimneri DSM 16049 ORFNames=FC54_GL000103 {ECO:0000313|EMBL:KRL74951.1} PE=3	GO:0005737//cytoplasm`cellular_component;GO:0000036//acyl carrier activity`molecular_function	COG0236`Acyl carrier protein`Lipid transport and metabolism	PF00550.28//PP-binding`Phosphopantetheine attachment site	WP_009554701.1//acyl carrier protein	TIGR00517.1//acyl_carrier`JCVI: acyl carrier protein
ctg_00618	K03685//rnc, DROSHA, RNT1`ribonuclease III [EC:3.1.26.3]	None	WP_009554699.1//ribonuclease III	tr|M5J437|M5J437_9LACO//Ribonuclease 3 {ECO:0000256|HAMAP-Rule:MF_00104} EC=3.1.26.3 {ECO:0000256|HAMAP-Rule:MF_00104} Ribonuclease III {ECO:0000256|HAMAP-Rule:MF_00104} Short=RNase III {ECO:0000256|HAMAP-Rule:MF_00104} OS=Ligilactobacillus saerimneri 30a ORFNames=D271_06635 {ECO:0000313|EMBL:EKW98663.1} PE=3	GO:0005737//cytoplasm`cellular_component;GO:0008033//tRNA processing`biological_process;GO:0016075//rRNA catabolic process`biological_process;GO:0004525//ribonuclease III activity`molecular_function;GO:0019843//rRNA binding`molecular_function;GO:0006364//rRNA processing`biological_process;GO:0046872//metal ion binding`molecular_function;GO:0006397//mRNA processing`biological_process	COG0571`dsRNA-specific ribonuclease`Transcription	PF14622.9//Ribonucleas_3_3`Ribonuclease-III-like;PF00636.29//Ribonuclease_3`Ribonuclease III domain;PF00035.29//dsrm`Double-stranded RNA binding motif	WP_009554699.1//ribonuclease III	TIGR02191.1//RNaseIII`JCVI: ribonuclease III
ctg_00619	K03529//smc`chromosome segregation protein	None	WP_216542287.1//chromosome segregation protein SMC	tr|M5J6E4|M5J6E4_9LACO//Chromosome partition protein Smc {ECO:0000256|HAMAP-Rule:MF_01894} OS=Ligilactobacillus saerimneri 30a ORFNames=D271_06630 {ECO:0000313|EMBL:EKW98662.1} PE=3	GO:0005737//cytoplasm`cellular_component;GO:0030261//chromosome condensation`biological_process;GO:0006260//DNA replication`biological_process;GO:0016887//ATP hydrolysis activity`molecular_function;GO:0003677//DNA binding`molecular_function;GO:0005694//chromosome`cellular_component;GO:0005524//ATP binding`molecular_function;GO:0007062//sister chromatid cohesion`biological_process	COG1196`Chromosome segregation ATPase Smc`Cell cycle control, cell division, chromosome partitioning	PF13175.9//AAA_15`AAA ATPase domain;PF02463.22//SMC_N`RecF/RecN/SMC N terminal domain;PF13476.9//AAA_23`AAA domain;PF06470.16//SMC_hinge`SMC proteins Flexible Hinge Domain	WP_216542287.1//chromosome segregation protein SMC	TIGR00618.1//sbcc`JCVI: exonuclease subunit SbcC;TIGR02168.1//SMC_prok_B`JCVI: chromosome segregation protein SMC;TIGR00634.1//recN`JCVI: DNA repair protein RecN;TIGR02169.1//SMC_prok_A`JCVI: chromosome segregation protein SMC
ctg_00620	K03110//ftsY`fused signal recognition particle receptor	ko02024//Quorum sensing`Cellular Processes`Cellular community - prokaryotes;ko03060//Protein export`Genetic Information Processing`Folding, sorting and degradation;ko03070//Bacterial secretion system`Environmental Information Processing`Membrane transport	WP_009554695.1//signal recognition particle-docking protein FtsY	tr|M5J4P3|M5J4P3_9LACO//Signal recognition particle receptor FtsY {ECO:0000256|HAMAP-Rule:MF_00920} Short=SRP receptor {ECO:0000256|HAMAP-Rule:MF_00920} OS=Ligilactobacillus saerimneri 30a ORFNames=D271_06625 {ECO:0000313|EMBL:EKW98661.1} PE=3	GO:0005737//cytoplasm`cellular_component;GO:0003924//GTPase activity`molecular_function;GO:0031226//intrinsic component of plasma membrane`cellular_component;GO:0006614//SRP-dependent cotranslational protein targeting to membrane`biological_process;GO:0005525//GTP binding`molecular_function	COG0552`Signal recognition particle GTPase FtsY`Intracellular trafficking, secretion, and vesicular transport	PF02881.22//SRP54_N`SRP54-type protein, helical bundle domain;PF13604.9//AAA_30`AAA domain;PF00448.25//SRP54`SRP54-type protein, GTPase domain	WP_009554695.1//signal recognition particle-docking protein FtsY	TIGR03499.1//FlhF`JCVI: flagellar biosynthesis protein FlhF;TIGR00064.1//ftsY`JCVI: signal recognition particle-docking protein FtsY;TIGR01425.1//SRP54_euk`JCVI: signal recognition particle protein SRP54;TIGR00959.1//ffh`JCVI: signal recognition particle protein
ctg_00621	K09787//K09787`uncharacterized protein	None	WP_009554692.1//putative DNA-binding protein	tr|A0A0R1TCR6|A0A0R1TCR6_9LACO//UPF0122 protein FC54_GL000107 {ECO:0000256|HAMAP-Rule:MF_00245} OS=Ligilactobacillus saerimneri DSM 16049 ORFNames=FC54_GL000107 {ECO:0000313|EMBL:KRL74955.1} PE=3	None	COG2739`Predicted DNA-binding protein YlxM, UPF0122 family`Transcription	PF04297.17//UPF0122`Putative helix-turn-helix protein, YlxM / p13 like	WP_009554692.1//putative DNA-binding protein	None
ctg_00622	K03106//SRP54, ffh`signal recognition particle subunit SRP54 [EC:3.6.5.4]	ko02024//Quorum sensing`Cellular Processes`Cellular community - prokaryotes;ko03060//Protein export`Genetic Information Processing`Folding, sorting and degradation;ko03070//Bacterial secretion system`Environmental Information Processing`Membrane transport	WP_009554690.1//signal recognition particle protein	tr|M5J7E2|M5J7E2_9LACO//Signal recognition particle protein {ECO:0000256|HAMAP-Rule:MF_00306} Fifty-four homolog {ECO:0000256|HAMAP-Rule:MF_00306} OS=Ligilactobacillus saerimneri 30a ORFNames=D271_06615 {ECO:0000313|EMBL:EKW98659.1} PE=3	GO:0003924//GTPase activity`molecular_function;GO:0005525//GTP binding`molecular_function;GO:0008312//7S RNA binding`molecular_function;GO:0006614//SRP-dependent cotranslational protein targeting to membrane`biological_process;GO:0048500//signal recognition particle`cellular_component	COG0541`Signal recognition particle GTPase`Intracellular trafficking, secretion, and vesicular transport	PF02881.22//SRP54_N`SRP54-type protein, helical bundle domain;PF00448.25//SRP54`SRP54-type protein, GTPase domain;PF01656.26//CbiA`CobQ/CobB/MinD/ParA nucleotide binding domain;PF02978.22//SRP_SPB`Signal peptide binding domain	WP_009554690.1//signal recognition particle protein	TIGR00959.1//ffh`JCVI: signal recognition particle protein;TIGR01425.1//SRP54_euk`JCVI: signal recognition particle protein SRP54;TIGR03499.1//FlhF`JCVI: flagellar biosynthesis protein FlhF;TIGR00064.1//ftsY`JCVI: signal recognition particle-docking protein FtsY
ctg_00623	K02959//RP-S16, MRPS16, rpsP`small subunit ribosomal protein S16	ko03010//Ribosome`Genetic Information Processing`Translation	WP_009554686.1//30S ribosomal protein S16	tr|A0A0R1T093|A0A0R1T093_9LACO//30S ribosomal protein S16 {ECO:0000256|HAMAP-Rule:MF_00385} OS=Ligilactobacillus saerimneri DSM 16049 ORFNames=FC54_GL000109 {ECO:0000313|EMBL:KRL74957.1} PE=3	GO:0005737//cytoplasm`cellular_component;GO:0003735//structural constituent of ribosome`molecular_function;GO:0005840//ribosome`cellular_component;GO:0006412//translation`biological_process	COG0228`Ribosomal protein S16`Translation, ribosomal structure and biogenesis	PF00886.22//Ribosomal_S16`Ribosomal protein S16	WP_009554686.1//30S ribosomal protein S16	TIGR00002.1//S16`JCVI: 30S ribosomal protein S16
ctg_00624	K06960//K06960`uncharacterized protein	None	WP_009554683.1//KH domain-containing protein	tr|A0A0R1T2N3|A0A0R1T2N3_9LACO//UPF0109 protein FC54_GL000110 {ECO:0000256|HAMAP-Rule:MF_00088} OS=Ligilactobacillus saerimneri DSM 16049 ORFNames=FC54_GL000110 {ECO:0000313|EMBL:KRL74958.1} PE=3	GO:0003723//RNA binding`molecular_function	COG1837`Predicted RNA-binding protein YlqC, contains KH domain, UPF0109 family`General function prediction only	PF13083.9//KH_4`KH domain	WP_009554683.1//KH domain-containing protein	None
ctg_00625	K02860//rimM`16S rRNA processing protein RimM	None	WP_009554681.1//ribosome maturation factor RimM	tr|M5J4P2|M5J4P2_9LACO//Ribosome maturation factor RimM {ECO:0000256|HAMAP-Rule:MF_00014} OS=Ligilactobacillus saerimneri 30a ORFNames=D271_06600 {ECO:0000313|EMBL:EKW98656.1} PE=3	GO:0005737//cytoplasm`cellular_component;GO:0006364//rRNA processing`biological_process;GO:0043022//ribosome binding`molecular_function;GO:0005840//ribosome`cellular_component;GO:0042274//ribosomal small subunit biogenesis`biological_process	COG0806`Ribosomal 30S subunit maturation factor RimM, required for 16S rRNA processing`Translation, ribosomal structure and biogenesis	PF01782.21//RimM`RimM N-terminal domain;PF05239.19//PRC`PRC-barrel domain	WP_009554681.1//ribosome maturation factor RimM	TIGR02273.1//16S_RimM`JCVI: ribosome maturation factor RimM
ctg_00626	K00554//trmD`tRNA (guanine37-N1)-methyltransferase [EC:2.1.1.228]	None	WP_180849586.1//tRNA (guanosine(37)-N1)-methyltransferase TrmD	tr|A0A7H9EJE9|A0A7H9EJE9_9LACO//tRNA (guanine-N(1)-)-methyltransferase {ECO:0000256|HAMAP-Rule:MF_00605, ECO:0000256|RuleBase:RU003464} EC=2.1.1.228 {ECO:0000256|HAMAP-Rule:MF_00605, ECO:0000256|RuleBase:RU003464} M1G-methyltransferase {ECO:0000256|HAMAP-Rule:MF_00605} tRNA [GM37] methyltransferase {ECO:0000256|HAMAP-Rule:MF_00605} OS=Ligilactobacillus saerimneri ORFNames=GTO87_03950 {ECO:0000313…	GO:0005737//cytoplasm`cellular_component;GO:0052906//tRNA (guanine(37)-N(1))-methyltransferase activity`molecular_function	COG0336`tRNA G37 N-methylase TrmD`Translation, ribosomal structure and biogenesis	PF01746.24//tRNA_m1G_MT`tRNA (Guanine-1)-methyltransferase	WP_180849586.1//tRNA (guanosine(37)-N1)-methyltransferase TrmD	TIGR00088.1//trmD`JCVI: tRNA (guanosine(37)-N1)-methyltransferase TrmD
ctg_00627	K02884//RP-L19, MRPL19, rplS`large subunit ribosomal protein L19	ko03010//Ribosome`Genetic Information Processing`Translation	WP_009554678.1//50S ribosomal protein L19	tr|A0A0R1T126|A0A0R1T126_9LACO//50S ribosomal protein L19 {ECO:0000256|HAMAP-Rule:MF_00402, ECO:0000256|RuleBase:RU000559} OS=Ligilactobacillus saerimneri DSM 16049 ORFNames=FC54_GL000113 {ECO:0000313|EMBL:KRL74961.1} PE=3	GO:0003735//structural constituent of ribosome`molecular_function;GO:0005840//ribosome`cellular_component;GO:0006412//translation`biological_process	COG0335`Ribosomal protein L19`Translation, ribosomal structure and biogenesis	PF01245.23//Ribosomal_L19`Ribosomal protein L19	WP_009554678.1//50S ribosomal protein L19	TIGR01024.1//rplS_bact`JCVI: 50S ribosomal protein L19
ctg_00630	K09903//pyrH`uridylate kinase [EC:2.7.4.22]	ko00240//Pyrimidine metabolism`Metabolism`Nucleotide metabolism;ko01100//Metabolic pathways`Metabolism`Global and overview maps;ko01232//Nucleotide metabolism`Metabolism`Global and overview maps;ko01240//Biosynthesis of cofactors`Metabolism`Global and overview maps	WP_009554674.1//UMP kinase	tr|A0A0R1T8Y4|A0A0R1T8Y4_9LACO//Uridylate kinase {ECO:0000256|HAMAP-Rule:MF_01220} Short=UK {ECO:0000256|HAMAP-Rule:MF_01220} EC=2.7.4.22 {ECO:0000256|HAMAP-Rule:MF_01220} Uridine monophosphate kinase {ECO:0000256|HAMAP-Rule:MF_01220} Short=UMP kinase {ECO:0000256|HAMAP-Rule:MF_01220} Short=UMPK {ECO:0000256|HAMAP-Rule:MF_01220} OS=Ligilactobacillus saerimneri DSM 16049 ORFNames=FC54_GL000115 {EC…	GO:0005737//cytoplasm`cellular_component;GO:0033862//UMP kinase activity`molecular_function;GO:0044210//'de novo' CTP biosynthetic process`biological_process;GO:0005524//ATP binding`molecular_function	COG0528`Uridylate kinase`Nucleotide transport and metabolism	PF00696.31//AA_kinase`Amino acid kinase family	WP_009554674.1//UMP kinase	TIGR02075.1//pyrH_bact`JCVI: UMP kinase;TIGR02076.1//pyrH_arch`JCVI: UMP kinase
ctg_00631	K02838//frr, MRRF, RRF`ribosome recycling factor	None	WP_009554672.1//ribosome recycling factor	tr|M5J4P0|M5J4P0_9LACO//Ribosome-recycling factor {ECO:0000256|HAMAP-Rule:MF_00040} Short=RRF {ECO:0000256|HAMAP-Rule:MF_00040} Ribosome-releasing factor {ECO:0000256|HAMAP-Rule:MF_00040} OS=Ligilactobacillus saerimneri 30a ORFNames=D271_06575 {ECO:0000313|EMBL:EKW98651.1} PE=3	GO:0005737//cytoplasm`cellular_component;GO:0006415//translational termination`biological_process	COG0233`Ribosome recycling factor`Translation, ribosomal structure and biogenesis	PF01765.22//RRF`Ribosome recycling factor	WP_009554672.1//ribosome recycling factor	TIGR00496.1//frr`JCVI: ribosome recycling factor
ctg_00632	K00806//uppS`undecaprenyl diphosphate synthase [EC:2.5.1.31]	ko00550//Peptidoglycan biosynthesis`Metabolism`Glycan biosynthesis and metabolism;ko00900//Terpenoid backbone biosynthesis`Metabolism`Metabolism of terpenoids and polyketides;ko01110//Biosynthesis of secondary metabolites`Metabolism`Global and overview maps	WP_216542293.1//isoprenyl transferase	tr|A0A0R1T979|A0A0R1T979_9LACO//Isoprenyl transferase {ECO:0000256|HAMAP-Rule:MF_01139} EC=2.5.1.- {ECO:0000256|HAMAP-Rule:MF_01139} OS=Ligilactobacillus saerimneri DSM 16049 ORFNames=FC54_GL000117 {ECO:0000313|EMBL:KRL74965.1} PE=3	GO:0000287//magnesium ion binding`molecular_function;GO:0004659//prenyltransferase activity`molecular_function	COG0020`Undecaprenyl pyrophosphate synthase`Lipid transport and metabolism	PF01255.22//Prenyltransf`Putative undecaprenyl diphosphate synthase	WP_216542293.1//isoprenyl transferase	TIGR00055.1//uppS`JCVI: di-trans,poly-cis-decaprenylcistransferase
ctg_00633	K00981//E2.7.7.41, CDS1, CDS2, cdsA`phosphatidate cytidylyltransferase [EC:2.7.7.41]	ko00564//Glycerophospholipid metabolism`Metabolism`Lipid metabolism;ko01100//Metabolic pathways`Metabolism`Global and overview maps;ko01110//Biosynthesis of secondary metabolites`Metabolism`Global and overview maps	WP_009554663.1//phosphatidate cytidylyltransferase	tr|M5J7D8|M5J7D8_9LACO//Phosphatidate cytidylyltransferase {ECO:0000256|RuleBase:RU003938} EC=2.7.7.41 {ECO:0000256|RuleBase:RU003938} OS=Ligilactobacillus saerimneri 30a ORFNames=D271_06565 {ECO:0000313|EMBL:EKW98649.1} PE=3	GO:0004605//phosphatidate cytidylyltransferase activity`molecular_function;GO:0016021//integral component of membrane`cellular_component;GO:0016024//CDP-diacylglycerol biosynthetic process`biological_process	COG4589`Predicted CDP-diglyceride synthetase/phosphatidate cytidylyltransferase`General function prediction only	PF01148.23//CTP_transf_1`Cytidylyltransferase family	WP_009554663.1//phosphatidate cytidylyltransferase	None
ctg_00634	K11749//rseP`regulator of sigma E protease [EC:3.4.24.-]	ko04112//Cell cycle - Caulobacter`Cellular Processes`Cell growth and death	WP_180849590.1//RIP metalloprotease RseP	tr|A0A7H9EKM4|A0A7H9EKM4_9LACO//Zinc metalloprotease {ECO:0000256|RuleBase:RU362031} EC=3.4.24.- {ECO:0000256|RuleBase:RU362031} OS=Ligilactobacillus saerimneri ORFNames=GTO87_03985 {ECO:0000313|EMBL:QLL77837.1} PE=3	GO:0016021//integral component of membrane`cellular_component;GO:0046872//metal ion binding`molecular_function;GO:0004222//metalloendopeptidase activity`molecular_function	COG0750`Membrane-associated protease RseP, regulator of RpoE activity`Posttranslational modification, protein turnover, chaperones;COG0750`Membrane-associated protease RseP, regulator of RpoE activity`Transcription	PF02163.25//Peptidase_M50`Peptidase family M50;PF00595.27//PDZ`PDZ domain;PF13180.9//PDZ_2`PDZ domain;PF17820.4//PDZ_6`PDZ domain	WP_180849590.1//RIP metalloprotease RseP	TIGR00054.1//TIGR00054`JCVI: RIP metalloprotease RseP
ctg_00635	K01881//PARS, proS`prolyl-tRNA synthetase [EC:6.1.1.15]	ko00970//Aminoacyl-tRNA biosynthesis`Genetic Information Processing`Translation	WP_009554659.1//proline--tRNA ligase	tr|A0A0R1T963|A0A0R1T963_9LACO//Proline--tRNA ligase {ECO:0000256|HAMAP-Rule:MF_01569} EC=6.1.1.15 {ECO:0000256|HAMAP-Rule:MF_01569} Prolyl-tRNA synthetase {ECO:0000256|HAMAP-Rule:MF_01569} Short=ProRS {ECO:0000256|HAMAP-Rule:MF_01569} OS=Ligilactobacillus saerimneri DSM 16049 ORFNames=FC54_GL000120 {ECO:0000313|EMBL:KRL74968.1} PE=3	GO:0005737//cytoplasm`cellular_component;GO:0006433//prolyl-tRNA aminoacylation`biological_process;GO:0004827//proline-tRNA ligase activity`molecular_function;GO:0005524//ATP binding`molecular_function;GO:0002161//aminoacyl-tRNA editing activity`molecular_function	COG0442`Prolyl-tRNA synthetase`Translation, ribosomal structure and biogenesis	PF00587.28//tRNA-synt_2b`tRNA synthetase class II core domain (G, H, P, S and T);PF04073.18//tRNA_edit`Aminoacyl-tRNA editing domain;PF03129.23//HGTP_anticodon`Anticodon binding domain	WP_009554659.1//proline--tRNA ligase	TIGR00409.1//proS_fam_II`JCVI: proline--tRNA ligase;TIGR00442.1//hisS`JCVI: histidine--tRNA ligase;TIGR00011.1//YbaK_EbsC`JCVI: Cys-tRNA(Pro) deacylase;TIGR00408.1//proS_fam_I`JCVI: proline--tRNA ligase
ctg_00636	K03763//polC`DNA polymerase III subunit alpha, Gram-positive type [EC:2.7.7.7];K02342//dnaQ`DNA polymerase III subunit epsilon [EC:2.7.7.7]	ko03030//DNA replication`Genetic Information Processing`Replication and repair;ko03430//Mismatch repair`Genetic Information Processing`Replication and repair;ko03440//Homologous recombination`Genetic Information Processing`Replication and repair;ko03030//DNA replication`Genetic Information Processing`Replication and repair;ko03430//Mismatch repair`Genetic Information Processing`Replication and re…	WP_009554657.1//PolC-type DNA polymerase III	tr|A0A0R1T1M0|A0A0R1T1M0_9LACO//DNA polymerase III PolC-type {ECO:0000256|HAMAP-Rule:MF_00356} Short=PolIII {ECO:0000256|HAMAP-Rule:MF_00356} EC=2.7.7.7 {ECO:0000256|HAMAP-Rule:MF_00356} OS=Ligilactobacillus saerimneri DSM 16049 ORFNames=FC54_GL000121 {ECO:0000313|EMBL:KRL74969.1} PE=3	GO:0005737//cytoplasm`cellular_component;GO:0003887//DNA-directed DNA polymerase activity`molecular_function;GO:0008408//3'-5' exonuclease activity`molecular_function;GO:0006261//DNA-dependent DNA replication`biological_process;GO:0003677//DNA binding`molecular_function	COG2176`DNA polymerase III, alpha subunit (gram-positive type)`Replication, recombination and repair	PF14480.9//DNA_pol3_a_NI`DNA polymerase III polC-type N-terminus I;PF11490.11//DNA_pol3_a_NII`DNA polymerase III polC-type N-terminus II;PF01336.28//tRNA_anti-codon`OB-fold nucleic acid binding domain;PF02811.22//PHP`PHP domain;PF00929.27//RNase_T`Exonuclease;PF07733.15//DNA_pol3_alpha`Bacterial DNA polymerase III alpha NTPase domain;PF17657.4//DNA_pol3_finger`Bacterial DNA polymerase III alpha s…	WP_027826106.1//PolC-type DNA polymerase III	TIGR01405.1//polC_Gram_pos`JCVI: DNA polymerase III subunit alpha;TIGR00573.1//dnaq`JCVI: exonuclease, DNA polymerase III, epsilon subunit family (Provisional);TIGR01298.1//RNaseT`JCVI: ribonuclease T;TIGR01406.1//dnaQ_proteo`JCVI: DNA polymerase III subunit epsilon
ctg_00637	K03705//hrcA`heat-inducible transcriptional repressor	None	WP_009554655.1//heat-inducible transcriptional repressor HrcA	tr|M5J5U2|M5J5U2_9LACO//Heat-inducible transcription repressor HrcA {ECO:0000256|HAMAP-Rule:MF_00081} OS=Ligilactobacillus saerimneri 30a ORFNames=D271_06545 {ECO:0000313|EMBL:EKW98645.1} PE=3	GO:0045892//negative regulation of transcription, DNA-templated`biological_process;GO:0003677//DNA binding`molecular_function	COG1420`Transcriptional regulator of heat shock response`Transcription	PF01628.24//HrcA`HrcA protein C terminal domain	WP_009554655.1//heat-inducible transcriptional repressor HrcA	TIGR00331.1//hrcA`JCVI: heat-inducible transcriptional repressor HrcA
ctg_00638	K03687//GRPE`molecular chaperone GrpE	None	WP_027826105.1//nucleotide exchange factor GrpE	tr|A0A0R1TCS9|A0A0R1TCS9_9LACO//Protein GrpE {ECO:0000256|HAMAP-Rule:MF_01151, ECO:0000256|RuleBase:RU000639} HSP-70 cofactor {ECO:0000256|HAMAP-Rule:MF_01151} OS=Ligilactobacillus saerimneri DSM 16049 ORFNames=FC54_GL000123 {ECO:0000313|EMBL:KRL74971.1} PE=3	GO:0005737//cytoplasm`cellular_component;GO:0006457//protein folding`biological_process;GO:0051087//chaperone binding`molecular_function;GO:0000774//adenyl-nucleotide exchange factor activity`molecular_function;GO:0042803//protein homodimerization activity`molecular_function	COG0576`Molecular chaperone GrpE (heat shock protein HSP-70)`Posttranslational modification, protein turnover, chaperones	PF01025.22//GrpE`GrpE	WP_027826105.1//nucleotide exchange factor GrpE	None
ctg_00639	K04043//dnaK, HSPA9`molecular chaperone DnaK	ko03018//RNA degradation`Genetic Information Processing`Folding, sorting and degradation;ko05152//Tuberculosis`Human Diseases`Infectious disease: bacterial	WP_009554651.1//molecular chaperone DnaK	tr|A0A0R1T131|A0A0R1T131_9LACO//Chaperone protein DnaK {ECO:0000256|ARBA:ARBA00014415, ECO:0000256|HAMAP-Rule:MF_00332} HSP70 {ECO:0000256|HAMAP-Rule:MF_00332} Heat shock 70 kDa protein {ECO:0000256|HAMAP-Rule:MF_00332} Heat shock protein 70 {ECO:0000256|HAMAP-Rule:MF_00332} OS=Ligilactobacillus saerimneri DSM 16049 ORFNames=FC54_GL000124 {ECO:0000313|EMBL:KRL74972.1} PE=2	GO:0051082//unfolded protein binding`molecular_function;GO:0006457//protein folding`biological_process;GO:0016887//ATP hydrolysis activity`molecular_function;GO:0005524//ATP binding`molecular_function	COG0443`Molecular chaperone DnaK (HSP70)`Posttranslational modification, protein turnover, chaperones	PF06723.16//MreB_Mbl`MreB/Mbl protein;PF00012.23//HSP70`Hsp70 protein	WP_009554651.1//molecular chaperone DnaK	TIGR00904.1//mreB`JCVI: MreB/Mrl family cell shape determining protein;TIGR02350.1//prok_dnaK`JCVI: molecular chaperone DnaK;TIGR01991.1//HscA`JCVI: Fe-S protein assembly chaperone HscA;TIGR02529.1//EutJ`JCVI: ethanolamine utilization protein EutJ family protein (Provisional)
ctg_00640	K03686//dnaJ`molecular chaperone DnaJ	None	WP_027826103.1//molecular chaperone DnaJ	tr|A0A0R1T0A4|A0A0R1T0A4_9LACO//Chaperone protein DnaJ {ECO:0000256|HAMAP-Rule:MF_01152} OS=Ligilactobacillus saerimneri DSM 16049 ORFNames=FC54_GL000125 {ECO:0000313|EMBL:KRL74973.1} PE=3	GO:0005737//cytoplasm`cellular_component;GO:0006457//protein folding`biological_process;GO:0031072//heat shock protein binding`molecular_function;GO:0051082//unfolded protein binding`molecular_function;GO:0006260//DNA replication`biological_process;GO:0008270//zinc ion binding`molecular_function;GO:0009408//response to heat`biological_process;GO:0005524//ATP binding`molecular_function	COG0484`DnaJ-class molecular chaperone with C-terminal Zn finger domain`Posttranslational modification, protein turnover, chaperones	PF00226.34//DnaJ`DnaJ domain;PF01556.21//DnaJ_C`DnaJ C terminal domain;PF00684.22//DnaJ_CXXCXGXG`DnaJ central domain	WP_027826103.1//molecular chaperone DnaJ	TIGR02349.1//DnaJ_bact`JCVI: molecular chaperone DnaJ
ctg_00641	K03811//pnuC`nicotinamide mononucleotide transporter	None	EKW98641.1//nicotinamide mononucleotide transporter	tr|M5J4N6|M5J4N6_9LACO//Nicotinamide mononucleotide transporter {ECO:0000313|EMBL:EKW98641.1} OS=Ligilactobacillus saerimneri 30a ORFNames=D271_06525 {ECO:0000313|EMBL:EKW98641.1} PE=3	GO:0016021//integral component of membrane`cellular_component;GO:0034257//nicotinamide riboside transmembrane transporter activity`molecular_function	COG3201`Nicotinamide riboside transporter PnuC`Coenzyme transport and metabolism	PF04973.15//NMN_transporter`Nicotinamide mononucleotide transporter	WP_027826102.1//nicotinamide riboside transporter PnuC	TIGR01528.1//NMN_trans_PnuC`JCVI: nicotinamide riboside transporter PnuC
ctg_00642	K07052//K07052`CAAX protease family protein	None	WP_010621040.1//CPBP family intramembrane metalloprotease	tr|A0A0R1W522|A0A0R1W522_9LACO//Uncharacterized protein {ECO:0000313|EMBL:KRM12597.1} OS=Paucilactobacillus suebicus DSM 5007 = KCTC 3549 ORFNames=FD16_GL002109 {ECO:0000313|EMBL:KRM12597.1} PE=3	GO:0071586//CAAX-box protein processing`biological_process;GO:0016021//integral component of membrane`cellular_component;GO:0004222//metalloendopeptidase activity`molecular_function	COG1266`Membrane protease YdiL, CAAX protease family`Posttranslational modification, protein turnover, chaperones	PF02517.19//Rce1-like`Type II CAAX prenyl endopeptidase Rce1-like	WP_010621040.1//CPBP family intramembrane metalloprotease	TIGR03008.1//pepcterm_CAAX`JCVI: CAAX prenyl protease-related protein
ctg_00645	K02888//RP-L21, MRPL21, rplU`large subunit ribosomal protein L21	ko03010//Ribosome`Genetic Information Processing`Translation	WP_009554647.1//50S ribosomal protein L21	tr|A0A0R1T0W7|A0A0R1T0W7_9LACO//50S ribosomal protein L21 {ECO:0000256|HAMAP-Rule:MF_01363, ECO:0000256|RuleBase:RU000562} OS=Ligilactobacillus saerimneri DSM 16049 ORFNames=FC54_GL000128 {ECO:0000313|EMBL:KRL74976.1} PE=3	GO:0005737//cytoplasm`cellular_component;GO:0003735//structural constituent of ribosome`molecular_function;GO:0006412//translation`biological_process;GO:0005840//ribosome`cellular_component;GO:0019843//rRNA binding`molecular_function	COG0261`Ribosomal protein L21`Translation, ribosomal structure and biogenesis	PF00829.24//Ribosomal_L21p`Ribosomal prokaryotic L21 protein	WP_009554647.1//50S ribosomal protein L21	TIGR00061.1//L21`JCVI: 50S ribosomal protein L21
ctg_00646	K07584//ysxB`uncharacterized protein	None	WP_009554646.1//ribosomal-processing cysteine protease Prp	tr|M5J432|M5J432_9LACO//Ribosomal protein {ECO:0000313|EMBL:EKW98638.1} OS=Ligilactobacillus saerimneri 30a ORFNames=D271_06510 {ECO:0000313|EMBL:EKW98638.1} PE=4	GO:0005840//ribosome`cellular_component	COG2868`Uncharacterized conserved protein YsxB, DUF464 family`Function unknown	PF04327.15//Peptidase_Prp`Cysteine protease Prp	WP_009554646.1//ribosomal-processing cysteine protease Prp	None
ctg_00647	K02899//RP-L27, MRPL27, rpmA`large subunit ribosomal protein L27	ko03010//Ribosome`Genetic Information Processing`Translation	WP_009554645.1//50S ribosomal protein L27	tr|M5J6D6|M5J6D6_9LACO//50S ribosomal protein L27 {ECO:0000256|HAMAP-Rule:MF_00539} OS=Ligilactobacillus saerimneri 30a ORFNames=D271_06505 {ECO:0000313|EMBL:EKW98637.1} PE=3	GO:0005737//cytoplasm`cellular_component;GO:0003735//structural constituent of ribosome`molecular_function;GO:0005840//ribosome`cellular_component;GO:0006412//translation`biological_process	COG0211`Ribosomal protein L27`Translation, ribosomal structure and biogenesis	PF01016.22//Ribosomal_L27`Ribosomal L27 protein	WP_009554645.1//50S ribosomal protein L27	TIGR00062.1//L27`JCVI: 50S ribosomal protein L27
ctg_00648	K01271//pepQ`Xaa-Pro dipeptidase [EC:3.4.13.9];K01262//pepP`Xaa-Pro aminopeptidase [EC:3.4.11.9]	None	WP_180849599.1//Xaa-Pro peptidase family protein	tr|A0A7H9EJG5|A0A7H9EJG5_9LACO//M24 family metallopeptidase {ECO:0000313|EMBL:QLL77848.1} OS=Ligilactobacillus saerimneri ORFNames=GTO87_04070 {ECO:0000313|EMBL:QLL77848.1} PE=3	GO:0016787//hydrolase activity`molecular_function;GO:0046872//metal ion binding`molecular_function	COG0006`Xaa-Pro aminopeptidase`Amino acid transport and metabolism	PF01321.21//Creatinase_N`Creatinase/Prolidase N-terminal domain;PF00557.27//Peptidase_M24`Metallopeptidase family M24	WP_180849599.1//Xaa-Pro peptidase family protein	TIGR02993.1//ectoine_eutD`JCVI: ectoine hydrolase DoeA;TIGR00500.1//met_pdase_I`JCVI: type I methionyl aminopeptidase;TIGR00501.1//met_pdase_II`JCVI: type II methionyl aminopeptidase
ctg_00649	K02356//efp`elongation factor P	None	WP_009554642.1//elongation factor P	tr|M5J5U0|M5J5U0_9LACO//Elongation factor P {ECO:0000256|HAMAP-Rule:MF_00141} Short=EF-P {ECO:0000256|HAMAP-Rule:MF_00141} OS=Ligilactobacillus saerimneri 30a ORFNames=D271_06495 {ECO:0000313|EMBL:EKW98635.1} PE=3	GO:0005737//cytoplasm`cellular_component;GO:0003746//translation elongation factor activity`molecular_function	COG0231`Translation elongation factor P (EF-P)/translation initiation factor 5A (eIF-5A)`Translation, ribosomal structure and biogenesis	PF08207.15//EFP_N`Elongation factor P (EF-P) KOW-like domain;PF01132.23//EFP`Elongation factor P (EF-P) OB domain;PF09285.14//Elong-fact-P_C`Elongation factor P, C-terminal	WP_009554642.1//elongation factor P	TIGR00038.1//efp`JCVI: elongation factor P;TIGR02178.1//yeiP`JCVI: elongation factor P-like protein YeiP
ctg_00651	K03625//nusB`transcription antitermination protein NusB	None	WP_180849600.1//transcription antitermination factor NusB	tr|A0A7H9EJR7|A0A7H9EJR7_9LACO//Transcription antitermination protein NusB {ECO:0000256|HAMAP-Rule:MF_00073} Antitermination factor NusB {ECO:0000256|HAMAP-Rule:MF_00073} OS=Ligilactobacillus saerimneri ORFNames=GTO87_04085 {ECO:0000313|EMBL:QLL77851.1} PE=3	GO:0006355//regulation of transcription, DNA-templated`biological_process;GO:0031564//transcription antitermination`biological_process;GO:0003723//RNA binding`molecular_function;GO:0006353//DNA-templated transcription, termination`biological_process	COG0781`Transcription antitermination protein NusB`Transcription	PF01029.21//NusB`NusB family	WP_180849600.1//transcription antitermination factor NusB	TIGR01951.1//nusB`JCVI: transcription antitermination factor NusB
ctg_00652	K01491//folD`methylenetetrahydrofolate dehydrogenase (NADP+) / methenyltetrahydrofolate cyclohydrolase [EC:1.5.1.5 3.5.4.9]	ko00670//One carbon pool by folate`Metabolism`Metabolism of cofactors and vitamins;ko00720//Carbon fixation pathways in prokaryotes`Metabolism`Energy metabolism;ko01100//Metabolic pathways`Metabolism`Global and overview maps;ko01120//Microbial metabolism in diverse environments`Metabolism`Global and overview maps;ko01200//Carbon metabolism`Metabolism`Global and overview maps;ko01240//Biosynthesis…	WP_027826096.1//bifunctional methylenetetrahydrofolate dehydrogenase/methenyltetrahydrofolate cyclohydrolase FolD	tr|A0A0R1T0U0|A0A0R1T0U0_9LACO//Bifunctional protein FolD {ECO:0000256|HAMAP-Rule:MF_01576} Methylenetetrahydrofolate dehydrogenase {ECO:0000256|HAMAP-Rule:MF_01576} EC=1.5.1.5 {ECO:0000256|HAMAP-Rule:MF_01576} Methenyltetrahydrofolate cyclohydrolase {ECO:0000256|HAMAP-Rule:MF_01576} EC=3.5.4.9 {ECO:0000256|HAMAP-Rule:MF_01576} OS=Ligilactobacillus saerimneri DSM 16049 ORFNames=FC54_GL000135 {ECO…	GO:0004477//methenyltetrahydrofolate cyclohydrolase activity`molecular_function;GO:0035999//tetrahydrofolate interconversion`biological_process;GO:0004488//methylenetetrahydrofolate dehydrogenase (NADP+) activity`molecular_function;GO:0006164//purine nucleotide biosynthetic process`biological_process;GO:0000105//histidine biosynthetic process`biological_process;GO:0009086//methionine biosynthetic…	COG0190`5,10-methylene-tetrahydrofolate dehydrogenase/Methenyl tetrahydrofolate cyclohydrolase`Coenzyme transport and metabolism	PF00763.26//THF_DHG_CYH`Tetrahydrofolate dehydrogenase/cyclohydrolase, catalytic domain;PF02882.22//THF_DHG_CYH_C`Tetrahydrofolate dehydrogenase/cyclohydrolase, NAD(P)-binding domain	WP_027826096.1//bifunctional methylenetetrahydrofolate dehydrogenase/methenyltetrahydrofolate cyclohydrolase FolD	None
ctg_00653	K03601//xseA`exodeoxyribonuclease VII large subunit [EC:3.1.11.6]	ko03430//Mismatch repair`Genetic Information Processing`Replication and repair	WP_027826095.1//exodeoxyribonuclease VII large subunit	tr|M5J4N2|M5J4N2_9LACO//Exodeoxyribonuclease 7 large subunit {ECO:0000256|HAMAP-Rule:MF_00378} EC=3.1.11.6 {ECO:0000256|HAMAP-Rule:MF_00378} Exodeoxyribonuclease VII large subunit {ECO:0000256|HAMAP-Rule:MF_00378} Short=Exonuclease VII large subunit {ECO:0000256|HAMAP-Rule:MF_00378} OS=Ligilactobacillus saerimneri 30a ORFNames=D271_06475 {ECO:0000313|EMBL:EKW98631.1} PE=3	GO:0005737//cytoplasm`cellular_component;GO:0008855//exodeoxyribonuclease VII activity`molecular_function;GO:0009318//exodeoxyribonuclease VII complex`cellular_component;GO:0003676//nucleic acid binding`molecular_function;GO:0006308//DNA catabolic process`biological_process	COG1570`Exonuclease VII, large subunit`Replication, recombination and repair	PF13742.9//tRNA_anti_2`OB-fold nucleic acid binding domain;PF01336.28//tRNA_anti-codon`OB-fold nucleic acid binding domain;PF02601.18//Exonuc_VII_L`Exonuclease VII, large subunit	WP_027826095.1//exodeoxyribonuclease VII large subunit	TIGR00237.1//xseA`JCVI: exodeoxyribonuclease VII large subunit
ctg_00654	K03602//xseB`exodeoxyribonuclease VII small subunit [EC:3.1.11.6]	ko03430//Mismatch repair`Genetic Information Processing`Replication and repair	WP_009554628.1//exodeoxyribonuclease VII small subunit	tr|A0A0R1T1N4|A0A0R1T1N4_9LACO//Exodeoxyribonuclease 7 small subunit {ECO:0000256|HAMAP-Rule:MF_00337} EC=3.1.11.6 {ECO:0000256|HAMAP-Rule:MF_00337} Exodeoxyribonuclease VII small subunit {ECO:0000256|HAMAP-Rule:MF_00337} Short=Exonuclease VII small subunit {ECO:0000256|HAMAP-Rule:MF_00337} OS=Ligilactobacillus saerimneri DSM 16049 ORFNames=FC54_GL000137 {ECO:0000313|EMBL:KRL74985.1} PE=3	GO:0005737//cytoplasm`cellular_component;GO:0008855//exodeoxyribonuclease VII activity`molecular_function;GO:0009318//exodeoxyribonuclease VII complex`cellular_component;GO:0006308//DNA catabolic process`biological_process	COG1722`Exonuclease VII small subunit`Replication, recombination and repair	PF02609.19//Exonuc_VII_S`Exonuclease VII small subunit	WP_009554628.1//exodeoxyribonuclease VII small subunit	TIGR01280.1//xseB`JCVI: exodeoxyribonuclease VII small subunit
ctg_00656	K06442//tlyA`23S rRNA (cytidine1920-2'-O)/16S rRNA (cytidine1409-2'-O)-methyltransferase [EC:2.1.1.226 2.1.1.227]	None	WP_009554623.1//TlyA family RNA methyltransferase	tr|A0A0R1TCT6|A0A0R1TCT6_9LACO//Hemolysin A {ECO:0000313|EMBL:KRL74987.1} OS=Ligilactobacillus saerimneri DSM 16049 ORFNames=FC54_GL000139 {ECO:0000313|EMBL:KRL74987.1} PE=4	GO:0008168//methyltransferase activity`molecular_function;GO:0032259//methylation`biological_process;GO:0003723//RNA binding`molecular_function	COG1189`Predicted rRNA methylase YqxC, contains S4 and FtsJ domains`Translation, ribosomal structure and biogenesis	PF01728.22//FtsJ`FtsJ-like methyltransferase	WP_009554623.1//TlyA family RNA methyltransferase	TIGR00478.1//tly`JCVI: TlyA family rRNA (cytidine-2'-O)-methyltransferase
ctg_00657	K03402//argR, ahrC`transcriptional regulator of arginine metabolism	None	WP_009554618.1//arginine repressor	tr|A0A0R1T148|A0A0R1T148_9LACO//Arginine repressor {ECO:0000256|HAMAP-Rule:MF_00173} OS=Ligilactobacillus saerimneri DSM 16049 ORFNames=FC54_GL000140 {ECO:0000313|EMBL:KRL74988.1} PE=3	GO:0005737//cytoplasm`cellular_component;GO:0034618//arginine binding`molecular_function;GO:0003700//DNA-binding transcription factor activity`molecular_function;GO:0006526//arginine biosynthetic process`biological_process;GO:0051259//protein complex oligomerization`biological_process;GO:0003677//DNA binding`molecular_function	COG1438`Arginine repressor`Transcription	PF01316.24//Arg_repressor`Arginine repressor, DNA binding domain;PF02863.21//Arg_repressor_C`Arginine repressor, C-terminal domain	WP_009554618.1//arginine repressor	TIGR01529.1//argR_whole`JCVI: arginine repressor
ctg_00658	K03631//recN`DNA repair protein RecN (Recombination protein N)	None	WP_009554615.1//DNA repair protein RecN	tr|M5J4N1|M5J4N1_9LACO//DNA repair protein RecN {ECO:0000256|ARBA:ARBA00021315, ECO:0000256|PIRNR:PIRNR003128} Recombination protein N {ECO:0000256|ARBA:ARBA00015335, ECO:0000256|PIRNR:PIRNR003128} OS=Ligilactobacillus saerimneri 30a ORFNames=D271_06450 {ECO:0000313|EMBL:EKW98626.1} PE=3	GO:0006310//DNA recombination`biological_process;GO:0006281//DNA repair`biological_process;GO:0005524//ATP binding`molecular_function;GO:0003677//DNA binding`molecular_function	COG0497`DNA repair ATPase RecN`Replication, recombination and repair	PF02463.22//SMC_N`RecF/RecN/SMC N terminal domain	WP_009554615.1//DNA repair protein RecN	TIGR00634.1//recN`JCVI: DNA repair protein RecN
ctg_00659	K01356//lexA`repressor LexA [EC:3.4.21.88]	None	WP_009554613.1//transcriptional repressor LexA	tr|A0A0R1T2Q9|A0A0R1T2Q9_9LACO//LexA repressor {ECO:0000256|HAMAP-Rule:MF_00015} EC=3.4.21.88 {ECO:0000256|HAMAP-Rule:MF_00015} OS=Ligilactobacillus saerimneri DSM 16049 ORFNames=FC54_GL000142 {ECO:0000313|EMBL:KRL74990.1} PE=3	GO:0004252//serine-type endopeptidase activity`molecular_function;GO:0006281//DNA repair`biological_process;GO:0045892//negative regulation of transcription, DNA-templated`biological_process;GO:0009432//SOS response`biological_process;GO:0003677//DNA binding`molecular_function;GO:0006260//DNA replication`biological_process	COG1974`SOS-response transcriptional repressor LexA (RecA-mediated autopeptidase)`Transcription;COG1974`SOS-response transcriptional repressor LexA (RecA-mediated autopeptidase)`Signal transduction mechanisms	PF01726.19//LexA_DNA_bind`LexA DNA binding domain;PF00717.26//Peptidase_S24`Peptidase S24-like	WP_009554613.1//transcriptional repressor LexA	TIGR00498.1//lexA`JCVI: transcriptional repressor LexA
ctg_00661	K09976//K09976`uncharacterized protein	None	WP_009554609.1//YneF family protein	tr|A0A0R1T0Y1|A0A0R1T0Y1_9LACO//UPF0154 protein FC54_GL000144 {ECO:0000256|HAMAP-Rule:MF_00363} OS=Ligilactobacillus saerimneri DSM 16049 ORFNames=FC54_GL000144 {ECO:0000313|EMBL:KRL74992.1} PE=3	GO:0016021//integral component of membrane`cellular_component;GO:0005886//plasma membrane`cellular_component	COG3763`Uncharacterized conserved protein YneF, UPF0154 family`Function unknown	PF03672.16//UPF0154`Uncharacterised protein family (UPF0154)	WP_009554609.1//YneF family protein	None
ctg_00662	K00655//plsC`1-acyl-sn-glycerol-3-phosphate acyltransferase [EC:2.3.1.51]	ko00561//Glycerolipid metabolism`Metabolism`Lipid metabolism;ko00564//Glycerophospholipid metabolism`Metabolism`Lipid metabolism;ko01100//Metabolic pathways`Metabolism`Global and overview maps;ko01110//Biosynthesis of secondary metabolites`Metabolism`Global and overview maps	WP_009554608.1//1-acyl-sn-glycerol-3-phosphate acyltransferase	tr|M5J6D1|M5J6D1_9LACO//1-acyl-sn-glycerol-3-phosphate acyltransferase {ECO:0000313|EMBL:EKW98622.1} OS=Ligilactobacillus saerimneri 30a ORFNames=D271_06430 {ECO:0000313|EMBL:EKW98622.1} PE=4	GO:0016746//acyltransferase activity`molecular_function	COG0204`1-acyl-sn-glycerol-3-phosphate acyltransferase`Lipid transport and metabolism	PF01553.24//Acyltransferase`Acyltransferase	WP_009554608.1//1-acyl-sn-glycerol-3-phosphate acyltransferase	TIGR00530.1//AGP_acyltrn`JCVI: 1-acylglycerol-3-phosphate O-acyltransferase
ctg_00663	K15460//yfiC, trmX`tRNA1Val (adenine37-N6)-methyltransferase [EC:2.1.1.223]	None	WP_027826092.1//tRNA1(Val) (adenine(37)-N6)-methyltransferase	tr|M5J4M9|M5J4M9_9LACO//Methyltransferase {ECO:0000313|EMBL:EKW98621.1} OS=Ligilactobacillus saerimneri 30a ORFNames=D271_06425 {ECO:0000313|EMBL:EKW98621.1} PE=4	GO:0008168//methyltransferase activity`molecular_function;GO:0032259//methylation`biological_process	COG4123`tRNA1(Val) A37 N6-methylase TrmN6`Translation, ribosomal structure and biogenesis	PF05175.17//MTS`Methyltransferase small domain	WP_027826092.1//tRNA1(Val) (adenine(37)-N6)-methyltransferase	TIGR03533.1//L3_gln_methyl`JCVI: 50S ribosomal protein L3 N(5)-glutamine methyltransferase;TIGR03534.1//RF_mod_PrmC`JCVI: peptide chain release factor N(5)-glutamine methyltransferase;TIGR00536.1//hemK_fam`JCVI: HemK family protein methyltransferase
ctg_00664	K07461//K07461`putative endonuclease	None	WP_009554606.1//GIY-YIG nuclease family protein	tr|M5J5T7|M5J5T7_9LACO//Endonuclease, GIY-YIG type {ECO:0000313|EMBL:EKW98620.1} OS=Ligilactobacillus saerimneri 30a ORFNames=D271_06420 {ECO:0000313|EMBL:EKW98620.1} PE=3	GO:0004519//endonuclease activity`molecular_function	COG2827`Predicted endonuclease, GIY-YIG superfamily`Replication, recombination and repair	PF01541.27//GIY-YIG`GIY-YIG catalytic domain	WP_009554606.1//GIY-YIG nuclease family protein	None
ctg_00666	K02967//RP-S2, MRPS2, rpsB`small subunit ribosomal protein S2	ko03010//Ribosome`Genetic Information Processing`Translation	WP_009554605.1//30S ribosomal protein S2	tr|A0A0R1T498|A0A0R1T498_9LACO//30S ribosomal protein S2 {ECO:0000256|ARBA:ARBA00016777, ECO:0000256|HAMAP-Rule:MF_00291} OS=Ligilactobacillus saerimneri DSM 16049 ORFNames=FC54_GL000148 {ECO:0000313|EMBL:KRL74996.1} PE=3	GO:0003735//structural constituent of ribosome`molecular_function;GO:0015935//small ribosomal subunit`cellular_component;GO:0006412//translation`biological_process	COG0052`Ribosomal protein S2`Translation, ribosomal structure and biogenesis	PF00318.23//Ribosomal_S2`Ribosomal protein S2	WP_009554605.1//30S ribosomal protein S2	TIGR01011.1//rpsB_bact`JCVI: 30S ribosomal protein S2;TIGR01012.1//uS2_euk_arch`JCVI: 30S ribosomal protein S2;TIGR01012.1//uS2_euk_arch`JCVI: 30S ribosomal protein S2
ctg_00667	K02357//tsf, TSFM`elongation factor Ts	None	WP_009554598.1//translation elongation factor Ts	tr|M5J428|M5J428_9LACO//Elongation factor Ts {ECO:0000256|ARBA:ARBA00016956, ECO:0000256|HAMAP-Rule:MF_00050} Short=EF-Ts {ECO:0000256|HAMAP-Rule:MF_00050} OS=Ligilactobacillus saerimneri 30a ORFNames=D271_06410 {ECO:0000313|EMBL:EKW98618.1} PE=3	GO:0005737//cytoplasm`cellular_component;GO:0003746//translation elongation factor activity`molecular_function	COG0264`Translation elongation factor EF-Ts`Translation, ribosomal structure and biogenesis	PF00889.22//EF_TS`Elongation factor TS	WP_009554598.1//translation elongation factor Ts	TIGR00116.1//tsf`JCVI: translation elongation factor Ts
ctg_00668	K02970//RP-S21, MRPS21, rpsU`small subunit ribosomal protein S21	ko03010//Ribosome`Genetic Information Processing`Translation	WP_009554594.1//30S ribosomal protein S21	tr|A0A0R1T0N5|A0A0R1T0N5_9LACO//30S ribosomal protein S21 {ECO:0000256|HAMAP-Rule:MF_00358, ECO:0000256|RuleBase:RU000667} OS=Ligilactobacillus saerimneri DSM 16049 ORFNames=FC54_GL000478 {ECO:0000313|EMBL:KRL73540.1} PE=3	GO:0003735//structural constituent of ribosome`molecular_function;GO:0005840//ribosome`cellular_component;GO:0006412//translation`biological_process	COG0828`Ribosomal protein S21`Translation, ribosomal structure and biogenesis	PF01165.23//Ribosomal_S21`Ribosomal protein S21	WP_009554594.1//30S ribosomal protein S21	TIGR00030.1//S21p`JCVI: 30S ribosomal protein S21
ctg_00669	K09117//K09117`uncharacterized protein	None	WP_180849604.1//GatB/YqeY domain-containing protein	tr|A0A7H9EKR0|A0A7H9EKR0_9LACO//GatB/YqeY domain-containing protein {ECO:0000313|EMBL:QLL77867.1} OS=Ligilactobacillus saerimneri ORFNames=GTO87_04170 {ECO:0000313|EMBL:QLL77867.1} PE=4	GO:0016884//carbon-nitrogen ligase activity, with glutamine as amido-N-donor`molecular_function	COG1610`Uncharacterized conserved protein YqeY, may have tRNA amino acid amidase activity`General function prediction only	PF09424.13//YqeY`Yqey-like protein	WP_180849604.1//GatB/YqeY domain-containing protein	None
ctg_00670	K06217//phoH, phoL`phosphate starvation-inducible protein PhoH and related proteins	None	WP_009554590.1//PhoH family protein	tr|M5J7C2|M5J7C2_9LACO//PhoH protein {ECO:0000313|EMBL:EKW98614.1} OS=Ligilactobacillus saerimneri 30a ORFNames=D271_06390 {ECO:0000313|EMBL:EKW98614.1} PE=4	GO:0005524//ATP binding`molecular_function	COG1702`Phosphate starvation-inducible protein PhoH, predicted ATPase`Signal transduction mechanisms	PF02562.19//PhoH`PhoH-like protein;PF13604.9//AAA_30`AAA domain	WP_009554590.1//PhoH family protein	None
ctg_00671	K07042//ybeY, yqfG`probable rRNA maturation factor	None	WP_009554588.1//rRNA maturation RNase YbeY	tr|A0A0R1SX06|A0A0R1SX06_9LACO//Endoribonuclease YbeY {ECO:0000256|HAMAP-Rule:MF_00009} EC=3.1.-.- {ECO:0000256|HAMAP-Rule:MF_00009} OS=Ligilactobacillus saerimneri DSM 16049 ORFNames=FC54_GL000481 {ECO:0000313|EMBL:KRL73543.1} PE=3	GO:0005737//cytoplasm`cellular_component;GO:0004222//metalloendopeptidase activity`molecular_function;GO:0004521//endoribonuclease activity`molecular_function;GO:0008270//zinc ion binding`molecular_function;GO:0006364//rRNA processing`biological_process	COG0319`ssRNA-specific RNase YbeY, 16S rRNA maturation enzyme`Translation, ribosomal structure and biogenesis	PF02130.20//YbeY`Endoribonuclease YbeY	WP_009554588.1//rRNA maturation RNase YbeY	TIGR00043.2//TIGR00043`JCVI: rRNA maturation RNase YbeY
ctg_00673	K03595//era, ERAL1`GTPase	None	WP_027826761.1//GTPase Era	tr|A0A0R1SY56|A0A0R1SY56_9LACO//GTPase Era {ECO:0000256|ARBA:ARBA00020484, ECO:0000256|HAMAP-Rule:MF_00367} OS=Ligilactobacillus saerimneri DSM 16049 ORFNames=FC54_GL000483 {ECO:0000313|EMBL:KRL73545.1} PE=3	GO:0005737//cytoplasm`cellular_component;GO:0070181//small ribosomal subunit rRNA binding`molecular_function;GO:0042274//ribosomal small subunit biogenesis`biological_process;GO:0003924//GTPase activity`molecular_function;GO:0005886//plasma membrane`cellular_component;GO:0005525//GTP binding`molecular_function	COG1159`GTPase Era, involved in 16S rRNA processing`Translation, ribosomal structure and biogenesis	PF01926.26//MMR_HSR1`50S ribosome-binding GTPase;PF02421.21//FeoB_N`Ferrous iron transport protein B;PF00009.30//GTP_EFTU`Elongation factor Tu GTP binding domain;PF07650.20//KH_2`KH domain	WP_027826761.1//GTPase Era	TIGR00436.1//era`JCVI: GTPase Era;TIGR00231.1//small_GTP`JCVI: GTP-binding protein;TIGR03918.1//GTP_HydF`JCVI: [FeFe] hydrogenase H-cluster maturation GTPase HydF;TIGR03598.1//GTPase_YsxC`JCVI: ribosome biogenesis GTP-binding protein YihA/YsxC;TIGR03156.1//GTP_HflX`JCVI: GTPase HflX;TIGR02729.1//Obg_CgtA`JCVI: Obg family GTPase CgtA;TIGR03594.1//GTPase_EngA`JCVI: ribosome biogenesis GTPase Der
ctg_00674	K03584//recO`DNA repair protein RecO (recombination protein O)	ko03440//Homologous recombination`Genetic Information Processing`Replication and repair	WP_180849606.1//DNA repair protein RecO	tr|A0A7H9EKS2|A0A7H9EKS2_9LACO//DNA repair protein RecO {ECO:0000256|ARBA:ARBA00021310, ECO:0000256|HAMAP-Rule:MF_00201} Recombination protein O {ECO:0000256|ARBA:ARBA00015310, ECO:0000256|HAMAP-Rule:MF_00201} OS=Ligilactobacillus saerimneri ORFNames=GTO87_04195 {ECO:0000313|EMBL:QLL77872.1} PE=3	GO:0006310//DNA recombination`biological_process;GO:0006281//DNA repair`biological_process	COG1381`Recombinational DNA repair protein RecO (RecF pathway)`Replication, recombination and repair	PF11967.11//RecO_N`Recombination protein O N terminal;PF13114.9//RecO_N_2`RecO N terminal;PF02565.18//RecO_C`Recombination protein O C terminal	WP_180849606.1//DNA repair protein RecO	TIGR00613.1//reco`JCVI: DNA repair protein RecO
ctg_00677	K07491//rayT`REP-associated tyrosine transposase	None	WP_093624362.1//IS200/IS605 family transposase	tr|A0A0R1TVE8|A0A0R1TVE8_9LACO//Transposase {ECO:0000313|EMBL:KRL82723.1} OS=Ligilactobacillus equi DSM 15833 = JCM 10991 ORFNames=FC36_GL000894 {ECO:0000313|EMBL:KRL82723.1} PE=4	GO:0004803//transposase activity`molecular_function;GO:0006313//transposition, DNA-mediated`biological_process;GO:0003677//DNA binding`molecular_function	COG1943`REP element-mobilizing transposase RayT`Mobilome: prophages, transposons	PF01797.19//Y1_Tnp`Transposase IS200 like	WP_093624362.1//IS200/IS605 family transposase	None
ctg_00678	K07496//K07496`putative transposase	None	WP_056968733.1//RNA-guided endonuclease TnpB family protein	tr|A0A099YD55|A0A099YD55_LIMMU//IS200/IS605 family element transposase accessory protein TnpB {ECO:0000313|EMBL:QLI94261.1} Putative transposase {ECO:0000313|EMBL:SDN84125.1} OS=Limosilactobacillus mucosae (Lactobacillus mucosae) {ECO:0000313|EMBL:SDN84125.1} PE=3	GO:0006310//DNA recombination`biological_process;GO:0032196//transposition`biological_process;GO:0003677//DNA binding`molecular_function	COG0675`Transposase`Mobilome: prophages, transposons	PF12323.11//HTH_OrfB_IS605`Helix-turn-helix domain;PF01385.22//OrfB_IS605`Probable transposase;PF07282.14//OrfB_Zn_ribbon`Putative transposase DNA-binding domain	WP_056968733.1//RNA-guided endonuclease TnpB family protein	TIGR01766.2//TIGR01766`JCVI: IS200/IS605 family accessory protein TnpB-related protein
ctg_00681	K07491//rayT`REP-associated tyrosine transposase	None	WP_093624362.1//IS200/IS605 family transposase	tr|A0A0R1TVE8|A0A0R1TVE8_9LACO//Transposase {ECO:0000313|EMBL:KRL82723.1} OS=Ligilactobacillus equi DSM 15833 = JCM 10991 ORFNames=FC36_GL000894 {ECO:0000313|EMBL:KRL82723.1} PE=4	GO:0004803//transposase activity`molecular_function;GO:0006313//transposition, DNA-mediated`biological_process;GO:0003677//DNA binding`molecular_function	COG1943`REP element-mobilizing transposase RayT`Mobilome: prophages, transposons	PF01797.19//Y1_Tnp`Transposase IS200 like	WP_093624362.1//IS200/IS605 family transposase	None
ctg_00682	K07496//K07496`putative transposase	None	WP_056968733.1//RNA-guided endonuclease TnpB family protein	tr|A0A099YD55|A0A099YD55_LIMMU//IS200/IS605 family element transposase accessory protein TnpB {ECO:0000313|EMBL:QLI94261.1} Putative transposase {ECO:0000313|EMBL:SDN84125.1} OS=Limosilactobacillus mucosae (Lactobacillus mucosae) {ECO:0000313|EMBL:SDN84125.1} PE=3	GO:0006310//DNA recombination`biological_process;GO:0032196//transposition`biological_process;GO:0003677//DNA binding`molecular_function	COG0675`Transposase`Mobilome: prophages, transposons	PF12323.11//HTH_OrfB_IS605`Helix-turn-helix domain;PF01385.22//OrfB_IS605`Probable transposase;PF07282.14//OrfB_Zn_ribbon`Putative transposase DNA-binding domain	WP_056968733.1//RNA-guided endonuclease TnpB family protein	TIGR01766.2//TIGR01766`JCVI: IS200/IS605 family accessory protein TnpB-related protein
ctg_00687	K01878//glyQ`glycyl-tRNA synthetase alpha chain [EC:6.1.1.14]	ko00970//Aminoacyl-tRNA biosynthesis`Genetic Information Processing`Translation	WP_009554579.1//glycine--tRNA ligase subunit alpha	tr|A0A0R1T940|A0A0R1T940_9LACO//Glycine--tRNA ligase alpha subunit {ECO:0000256|HAMAP-Rule:MF_00254} EC=6.1.1.14 {ECO:0000256|HAMAP-Rule:MF_00254} Glycyl-tRNA synthetase alpha subunit {ECO:0000256|HAMAP-Rule:MF_00254} Short=GlyRS {ECO:0000256|HAMAP-Rule:MF_00254} OS=Ligilactobacillus saerimneri DSM 16049 ORFNames=FC54_GL000485 {ECO:0000313|EMBL:KRL73547.1} PE=3	GO:0005737//cytoplasm`cellular_component;GO:0006426//glycyl-tRNA aminoacylation`biological_process;GO:0004820//glycine-tRNA ligase activity`molecular_function;GO:0005524//ATP binding`molecular_function	COG0752`Glycyl-tRNA synthetase, alpha subunit`Translation, ribosomal structure and biogenesis	PF02091.18//tRNA-synt_2e`Glycyl-tRNA synthetase alpha subunit	WP_009554579.1//glycine--tRNA ligase subunit alpha	TIGR00388.1//glyQ`JCVI: glycine--tRNA ligase subunit alpha
ctg_00688	K01879//glyS`glycyl-tRNA synthetase beta chain [EC:6.1.1.14]	ko00970//Aminoacyl-tRNA biosynthesis`Genetic Information Processing`Translation	WP_009554577.1//glycine--tRNA ligase subunit beta	tr|M5J426|M5J426_9LACO//Glycine--tRNA ligase beta subunit {ECO:0000256|HAMAP-Rule:MF_00255} EC=6.1.1.14 {ECO:0000256|HAMAP-Rule:MF_00255} Glycyl-tRNA synthetase beta subunit {ECO:0000256|HAMAP-Rule:MF_00255} Short=GlyRS {ECO:0000256|HAMAP-Rule:MF_00255} OS=Ligilactobacillus saerimneri 30a ORFNames=D271_06360 {ECO:0000313|EMBL:EKW98608.1} PE=3	GO:0005737//cytoplasm`cellular_component;GO:0006426//glycyl-tRNA aminoacylation`biological_process;GO:0004820//glycine-tRNA ligase activity`molecular_function;GO:0005524//ATP binding`molecular_function	COG0751`Glycyl-tRNA synthetase, beta subunit`Translation, ribosomal structure and biogenesis	PF02092.20//tRNA_synt_2f`Glycyl-tRNA synthetase beta subunit	WP_009554577.1//glycine--tRNA ligase subunit beta	TIGR00211.2//glyS`JCVI: glycine--tRNA ligase subunit beta
ctg_00689	K08161//mdtG`MFS transporter, DHA1 family, multidrug resistance protein	None	WP_027826759.1//MFS transporter	tr|A0A7H9EL30|A0A7H9EL30_9LACO//MFS transporter {ECO:0000313|EMBL:QLL77875.1} OS=Ligilactobacillus saerimneri ORFNames=GTO87_04210 {ECO:0000313|EMBL:QLL77875.1} PE=4	GO:0016021//integral component of membrane`cellular_component;GO:0022857//transmembrane transporter activity`molecular_function;GO:0005886//plasma membrane`cellular_component	COG0477`MFS family permease, includes anhydromuropeptide permease AmpG`Carbohydrate transport and metabolism;COG0477`MFS family permease, includes anhydromuropeptide permease AmpG`Amino acid transport and metabolism;COG0477`MFS family permease, includes anhydromuropeptide permease AmpG`Inorganic ion transport and metabolism;COG0477`MFS family permease, includes anhydromuropeptide permease AmpG`Ge…	PF07690.19//MFS_1`Major Facilitator Superfamily;PF00083.27//Sugar_tr`Sugar (and other) transporter;PF05977.16//MFS_3`Transmembrane secretion effector;PF12832.10//MFS_1_like`MFS_1 like family;PF07690.19//MFS_1`Major Facilitator Superfamily	WP_027826759.1//MFS transporter	TIGR00899.1//2A0120`JCVI: sugar efflux transporter;TIGR00895.1//2A0115`JCVI: aromatic acid/H+ symport family MFS transporter;TIGR00900.1//2A0121`JCVI: H+ Antiporter protein (Provisional);TIGR00881.1//2A0104`JCVI: phosphoglycerate transporter protein PgtP;TIGR00893.1//2A0114`JCVI: D-galactonate transporter;TIGR00710.1//efflux_Bcr_CflA`JCVI: Bcr/CflA family efflux MFS transporter;TIGR00880.1//2_A_0…
ctg_00690	K02316//dnaG`DNA primase [EC:2.7.7.101]	ko03030//DNA replication`Genetic Information Processing`Replication and repair	WP_081654786.1//DNA primase	tr|A0A0R1SZ40|A0A0R1SZ40_9LACO//DNA primase {ECO:0000256|HAMAP-Rule:MF_00974, ECO:0000256|PIRNR:PIRNR002811} EC=2.7.7.101 {ECO:0000256|HAMAP-Rule:MF_00974} OS=Ligilactobacillus saerimneri DSM 16049 ORFNames=FC54_GL000488 {ECO:0000313|EMBL:KRL73550.1} PE=3	GO:0003677//DNA binding`molecular_function;GO:0008270//zinc ion binding`molecular_function;GO:0003896//DNA primase activity`molecular_function;GO:1990077//primosome complex`cellular_component	COG0358`DNA primase (bacterial type)`Replication, recombination and repair	PF01807.23//zf-CHC2`CHC2 zinc finger;PF08275.14//Toprim_N`DNA primase catalytic core, N-terminal domain;PF13662.9//Toprim_4`Toprim domain;PF13155.9//Toprim_2`Toprim-like;PF10410.12//DnaB_bind`DnaB-helicase binding domain of primase	WP_081654786.1//DNA primase	TIGR01391.1//dnaG`JCVI: DNA primase
ctg_00691	K03086//rpoD`RNA polymerase primary sigma factor;K03093//sigI`RNA polymerase sigma factor	ko02040//Flagellar assembly`Cellular Processes`Cell motility	WP_009554569.1//RNA polymerase sigma factor RpoD	tr|A0A0R1SX47|A0A0R1SX47_9LACO//RNA polymerase sigma factor SigA {ECO:0000256|HAMAP-Rule:MF_00963} OS=Ligilactobacillus saerimneri DSM 16049 ORFNames=FC54_GL000489 {ECO:0000313|EMBL:KRL73551.1} PE=3	GO:0005737//cytoplasm`cellular_component;GO:0016987//sigma factor activity`molecular_function;GO:0006352//DNA-templated transcription, initiation`biological_process;GO:0003677//DNA binding`molecular_function	COG0568`DNA-directed RNA polymerase, sigma subunit (sigma70/sigma32)`Transcription	PF03979.17//Sigma70_r1_1`Sigma-70 factor, region 1.1;PF00140.23//Sigma70_r1_2`Sigma-70 factor, region 1.2;PF04542.17//Sigma70_r2`Sigma-70 region 2;PF04539.19//Sigma70_r3`Sigma-70 region 3;PF04545.19//Sigma70_r4`Sigma-70, region 4	WP_009554569.1//RNA polymerase sigma factor RpoD	TIGR02394.1//rpoS_proteo`JCVI: RNA polymerase sigma factor RpoS;TIGR02392.1//rpoH_proteo`JCVI: RNA polymerase sigma factor RpoH;TIGR02850.1//spore_sigG`JCVI: RNA polymerase sporulation sigma factor SigG;TIGR02846.1//spore_sigmaK`JCVI: RNA polymerase sporulation sigma factor SigK;TIGR02835.1//spore_sigmaE`JCVI: RNA polymerase sporulation sigma factor SigE;TIGR02859.1//spore_sigH`JCVI: RNA polymera…
ctg_00692	K06967//trmK`tRNA (adenine22-N1)-methyltransferase [EC:2.1.1.217]	None	WP_027826756.1//tRNA (adenine(22)-N(1))-methyltransferase TrmK	tr|A0A0R1SX45|A0A0R1SX45_9LACO//SAM-dependent methyltransferase {ECO:0000313|EMBL:KRL73552.1} OS=Ligilactobacillus saerimneri DSM 16049 ORFNames=FC54_GL000490 {ECO:0000313|EMBL:KRL73552.1} PE=4	GO:0016429//tRNA (adenine-N1-)-methyltransferase activity`molecular_function	COG2384`tRNA A22 N1-methylase`Translation, ribosomal structure and biogenesis	PF12847.10//Methyltransf_18`Methyltransferase domain;PF04816.15//TrmK`tRNA (adenine(22)-N(1))-methyltransferase	WP_027826756.1//tRNA (adenine(22)-N(1))-methyltransferase TrmK	None
ctg_00694	K01258//pepT`tripeptide aminopeptidase [EC:3.4.11.4]	None	WP_009554563.1//peptidase T	tr|M5J6C4|M5J6C4_9LACO//Peptidase T {ECO:0000256|HAMAP-Rule:MF_00550} EC=3.4.11.4 {ECO:0000256|HAMAP-Rule:MF_00550} Aminotripeptidase {ECO:0000256|HAMAP-Rule:MF_00550} Short=Tripeptidase {ECO:0000256|HAMAP-Rule:MF_00550} Tripeptide aminopeptidase {ECO:0000256|HAMAP-Rule:MF_00550} OS=Ligilactobacillus saerimneri 30a ORFNames=D271_06330 {ECO:0000313|EMBL:EKW98602.1} PE=3	GO:0005737//cytoplasm`cellular_component;GO:0045148//tripeptide aminopeptidase activity`molecular_function;GO:0043171//peptide catabolic process`biological_process;GO:0008270//zinc ion binding`molecular_function;GO:0008237//metallopeptidase activity`molecular_function	COG2195`Di- or tripeptidase`Amino acid transport and metabolism	PF01546.31//Peptidase_M20`Peptidase family M20/M25/M40;PF07687.17//M20_dimer`Peptidase dimerisation domain	WP_009554563.1//peptidase T	TIGR01882.1//peptidase-T`JCVI: peptidase T;TIGR01883.1//PepT-like`JCVI: peptidase T-like protein (Provisional)
ctg_00696	K02337//dnaE`DNA polymerase III subunit alpha [EC:2.7.7.7]	ko03030//DNA replication`Genetic Information Processing`Replication and repair;ko03430//Mismatch repair`Genetic Information Processing`Replication and repair;ko03440//Homologous recombination`Genetic Information Processing`Replication and repair	WP_009554559.1//DNA polymerase III subunit alpha	tr|M5J5T3|M5J5T3_9LACO//DNA-directed DNA polymerase {ECO:0000256|ARBA:ARBA00012417} EC=2.7.7.7 {ECO:0000256|ARBA:ARBA00012417} OS=Ligilactobacillus saerimneri 30a ORFNames=D271_06320 {ECO:0000313|EMBL:EKW98600.1} PE=4	GO:0003887//DNA-directed DNA polymerase activity`molecular_function;GO:0008408//3'-5' exonuclease activity`molecular_function;GO:0006260//DNA replication`biological_process	COG0587`DNA polymerase III, alpha subunit`Replication, recombination and repair	PF02811.22//PHP`PHP domain;PF07733.15//DNA_pol3_alpha`Bacterial DNA polymerase III alpha NTPase domain;PF17657.4//DNA_pol3_finger`Bacterial DNA polymerase III alpha subunit finger domain;PF14579.9//HHH_6`Helix-hairpin-helix motif	WP_009554559.1//DNA polymerase III subunit alpha	TIGR00594.1//polc`JCVI: DNA polymerase III subunit alpha
ctg_00697	K00850//pfkA, PFK`6-phosphofructokinase 1 [EC:2.7.1.11]	ko00010//Glycolysis / Gluconeogenesis`Metabolism`Carbohydrate metabolism;ko00030//Pentose phosphate pathway`Metabolism`Carbohydrate metabolism;ko00051//Fructose and mannose metabolism`Metabolism`Carbohydrate metabolism;ko00052//Galactose metabolism`Metabolism`Carbohydrate metabolism;ko00680//Methane metabolism`Metabolism`Energy metabolism;ko01100//Metabolic pathways`Metabolism`Global and overview…	WP_009554557.1//6-phosphofructokinase	tr|M5J7B5|M5J7B5_9LACO//ATP-dependent 6-phosphofructokinase {ECO:0000256|HAMAP-Rule:MF_00339} Short=ATP-PFK {ECO:0000256|HAMAP-Rule:MF_00339} Short=Phosphofructokinase {ECO:0000256|HAMAP-Rule:MF_00339} EC=2.7.1.11 {ECO:0000256|HAMAP-Rule:MF_00339} Phosphohexokinase {ECO:0000256|HAMAP-Rule:MF_00339} OS=Ligilactobacillus saerimneri 30a ORFNames=D271_06315 {ECO:0000313|EMBL:EKW98599.1} PE=3	GO:0005737//cytoplasm`cellular_component;GO:0003872//6-phosphofructokinase activity`molecular_function;GO:0046872//metal ion binding`molecular_function;GO:0006002//fructose 6-phosphate metabolic process`biological_process;GO:0005524//ATP binding`molecular_function	COG0205`6-phosphofructokinase`Carbohydrate transport and metabolism	PF00365.23//PFK`Phosphofructokinase	WP_009554557.1//6-phosphofructokinase	TIGR02477.1//PFKA_PPi`JCVI: diphosphate--fructose-6-phosphate 1-phosphotransferase;TIGR02483.1//PFK_mixed`JCVI: phosphofructokinase (Provisional);TIGR02482.1//PFKA_ATP`JCVI: 6-phosphofructokinase
ctg_00698	K00873//PK, pyk`pyruvate kinase [EC:2.7.1.40]	ko00010//Glycolysis / Gluconeogenesis`Metabolism`Carbohydrate metabolism;ko00620//Pyruvate metabolism`Metabolism`Carbohydrate metabolism;ko01100//Metabolic pathways`Metabolism`Global and overview maps;ko01110//Biosynthesis of secondary metabolites`Metabolism`Global and overview maps;ko01120//Microbial metabolism in diverse environments`Metabolism`Global and overview maps;ko01200//Carbon metabolis…	WP_009554555.1//pyruvate kinase	tr|A0A0R1SVM0|A0A0R1SVM0_9LACO//Pyruvate kinase {ECO:0000256|ARBA:ARBA00018587, ECO:0000256|RuleBase:RU000504} EC=2.7.1.40 {ECO:0000256|ARBA:ARBA00012142, ECO:0000256|RuleBase:RU000504} OS=Ligilactobacillus saerimneri DSM 16049 ORFNames=FC54_GL000497 {ECO:0000313|EMBL:KRL73558.1} PE=3	GO:0000287//magnesium ion binding`molecular_function;GO:0030955//potassium ion binding`molecular_function;GO:0016301//kinase activity`molecular_function;GO:0004743//pyruvate kinase activity`molecular_function;GO:0005524//ATP binding`molecular_function	COG0469`Pyruvate kinase`Carbohydrate transport and metabolism	PF00224.24//PK`Pyruvate kinase, barrel domain;PF02887.19//PK_C`Pyruvate kinase, alpha/beta domain;PF00391.26//PEP-utilizers`PEP-utilising enzyme, mobile domain	WP_009554555.1//pyruvate kinase	TIGR01064.1//pyruv_kin`JCVI: pyruvate kinase
ctg_00700	K00243//K00243`uncharacterized protein	None	WP_009554551.1//S1-like domain-containing RNA-binding protein	tr|A0A0R1T5T6|A0A0R1T5T6_9LACO//Uncharacterized protein {ECO:0000313|EMBL:KRL73560.1} OS=Ligilactobacillus saerimneri DSM 16049 ORFNames=FC54_GL000499 {ECO:0000313|EMBL:KRL73560.1} PE=3	None	COG2996`Predicted RNA-binding protein YitL, contains S1 domains, virulence factor B family`General function prediction only	PF13509.9//S1_2`S1 domain;PF17783.4//CvfB_WH`CvfB-like winged helix domain	WP_009554551.1//S1-like domain-containing RNA-binding protein	None
ctg_00701	K04763//xerD`integrase/recombinase XerD;K03733//xerC`integrase/recombinase XerC	None	WP_009554549.1//site-specific tyrosine recombinase XerD	tr|A0A0R1SY75|A0A0R1SY75_9LACO//Tyrosine recombinase XerD {ECO:0000256|ARBA:ARBA00015810, ECO:0000256|HAMAP-Rule:MF_01807} OS=Ligilactobacillus saerimneri DSM 16049 ORFNames=FC54_GL000500 {ECO:0000313|EMBL:KRL73561.1} PE=3	GO:0005737//cytoplasm`cellular_component;GO:0006313//transposition, DNA-mediated`biological_process;GO:0009037//tyrosine-based site-specific recombinase activity`molecular_function;GO:0007049//cell cycle`biological_process;GO:0003677//DNA binding`molecular_function;GO:0007059//chromosome segregation`biological_process;GO:0051301//cell division`biological_process	COG4974`Site-specific recombinase XerD`Replication, recombination and repair	PF02899.20//Phage_int_SAM_1`Phage integrase, N-terminal SAM-like domain;PF00589.25//Phage_integrase`Phage integrase family	WP_009554549.1//site-specific tyrosine recombinase XerD	TIGR02224.1//recomb_XerC`JCVI: tyrosine recombinase XerC;TIGR02225.1//recomb_XerD`JCVI: site-specific tyrosine recombinase XerD;TIGR02249.1//integrase_gron`JCVI: integron integrase
ctg_00702	K02859//ribT`riboflavin biosynthesis RibT protein	None	WP_027826752.1//GNAT family N-acetyltransferase	tr|A0A7H9EJK9|A0A7H9EJK9_9LACO//GNAT family N-acetyltransferase {ECO:0000313|EMBL:QLL77888.1} OS=Ligilactobacillus saerimneri ORFNames=GTO87_04275 {ECO:0000313|EMBL:QLL77888.1} PE=4	GO:0008080//N-acetyltransferase activity`molecular_function	COG0454`N-acetyltransferase, GNAT superfamily (includes histone acetyltransferase HPA2)`Transcription;COG0454`N-acetyltransferase, GNAT superfamily (includes histone acetyltransferase HPA2)`General function prediction only	None	WP_027826752.1//GNAT family N-acetyltransferase	None
ctg_00703	K05896//scpA`segregation and condensation protein A	None	WP_238333861.1//segregation/condensation protein A	tr|M5J423|M5J423_9LACO//Segregation and condensation protein A {ECO:0000256|HAMAP-Rule:MF_01805} OS=Ligilactobacillus saerimneri 30a ORFNames=D271_06285 {ECO:0000313|EMBL:EKW98593.1} PE=3	GO:0005737//cytoplasm`cellular_component;GO:0007059//chromosome segregation`biological_process;GO:0006260//DNA replication`biological_process;GO:0051301//cell division`biological_process;GO:0007049//cell cycle`biological_process	COG1354`Chromatin segregation and condensation protein Rec8/ScpA/Scc1, kleisin family`Replication, recombination and repair	PF02616.17//SMC_ScpA`Segregation and condensation protein ScpA	WP_238333861.1//segregation/condensation protein A	None
ctg_00704	K06024//scpB`segregation and condensation protein B	None	WP_009554543.1//SMC-Scp complex subunit ScpB	tr|M5J6C1|M5J6C1_9LACO//Segregation and condensation protein B {ECO:0000256|HAMAP-Rule:MF_01804} OS=Ligilactobacillus saerimneri 30a ORFNames=D271_06280 {ECO:0000313|EMBL:EKW98592.1} PE=3	GO:0005737//cytoplasm`cellular_component;GO:0051304//chromosome separation`biological_process;GO:0006260//DNA replication`biological_process;GO:0051301//cell division`biological_process	COG1386`Chromosome segregation and condensation protein ScpB`Transcription	PF04079.19//SMC_ScpB`Segregation and condensation complex subunit ScpB	WP_009554543.1//SMC-Scp complex subunit ScpB	TIGR00281.1//TIGR00281`JCVI: SMC-Scp complex subunit ScpB
ctg_00705	K06178//rluB`23S rRNA pseudouridine2605 synthase [EC:5.4.99.22]	None	WP_027826749.1//rRNA pseudouridine synthase	tr|A0A7H9EK05|A0A7H9EK05_9LACO//Pseudouridine synthase {ECO:0000256|RuleBase:RU003887} EC=5.4.99.- {ECO:0000256|RuleBase:RU003887} OS=Ligilactobacillus saerimneri ORFNames=GTO87_04290 {ECO:0000313|EMBL:QLL77891.1} PE=3	GO:0120159//rRNA pseudouridine synthase activity`molecular_function;GO:0000455//enzyme-directed rRNA pseudouridine synthesis`biological_process;GO:0003723//RNA binding`molecular_function	COG1187`Pseudouridylate synthase RsuA, specific for 16S rRNA U516 and 23S rRNA U2605`Translation, ribosomal structure and biogenesis	PF01479.28//S4`S4 domain;PF00849.25//PseudoU_synth_2`RNA pseudouridylate synthase	WP_027826749.1//rRNA pseudouridine synthase	TIGR00005.1//rluA_subfam`JCVI: RluA family pseudouridine synthase;TIGR01621.1//RluA-like`JCVI: TIGR01621 family pseudouridine synthase;TIGR00093.1//TIGR00093`JCVI: pseudouridine synthase
ctg_00706	K03322//mntH`manganese transport protein	None	KRL72324.1//NRAMP family metal ion transporter	tr|A0A0R1SX13|A0A0R1SX13_9LACO//Divalent metal cation transporter MntH {ECO:0000256|HAMAP-Rule:MF_00221} OS=Ligilactobacillus saerimneri DSM 16049 ORFNames=FC54_GL001126 {ECO:0000313|EMBL:KRL72324.1} PE=3	GO:0016021//integral component of membrane`cellular_component;GO:0046872//metal ion binding`molecular_function;GO:0046873//metal ion transmembrane transporter activity`molecular_function;GO:0015293//symporter activity`molecular_function;GO:0005886//plasma membrane`cellular_component	COG1914`Mn2+ or Fe2+ transporter, NRAMP family`Inorganic ion transport and metabolism	PF01566.21//Nramp`Natural resistance-associated macrophage protein	WP_027827041.1//Nramp family divalent metal transporter	TIGR01197.1//nramp`JCVI: metal ion transporter, metal ion (Mn2+/Fe2+) transporter (Nramp) family (Provisional)
ctg_00710	K00945//cmk`CMP/dCMP kinase [EC:2.7.4.25]	ko00240//Pyrimidine metabolism`Metabolism`Nucleotide metabolism;ko01100//Metabolic pathways`Metabolism`Global and overview maps;ko01232//Nucleotide metabolism`Metabolism`Global and overview maps	WP_027827045.1//(d)CMP kinase	tr|A0A0R1T1U9|A0A0R1T1U9_9LACO//Cytidylate kinase {ECO:0000256|HAMAP-Rule:MF_00238} Short=CK {ECO:0000256|HAMAP-Rule:MF_00238} EC=2.7.4.25 {ECO:0000256|HAMAP-Rule:MF_00238} Cytidine monophosphate kinase {ECO:0000256|HAMAP-Rule:MF_00238} Short=CMP kinase {ECO:0000256|HAMAP-Rule:MF_00238} OS=Ligilactobacillus saerimneri DSM 16049 ORFNames=FC54_GL001130 {ECO:0000313|EMBL:KRL72328.1} PE=3	GO:0005737//cytoplasm`cellular_component;GO:0006220//pyrimidine nucleotide metabolic process`biological_process;GO:0036430//CMP kinase activity`molecular_function;GO:0005524//ATP binding`molecular_function;GO:0036431//dCMP kinase activity`molecular_function	COG0283`Cytidylate kinase`Nucleotide transport and metabolism	PF13189.9//Cytidylate_kin2`Cytidylate kinase-like family;PF02224.21//Cytidylate_kin`Cytidylate kinase	WP_027827045.1//(d)CMP kinase	TIGR00017.1//cmk`JCVI: (d)CMP kinase
ctg_00711	K02945//RP-S1, rpsA`small subunit ribosomal protein S1	ko03010//Ribosome`Genetic Information Processing`Translation	WP_009554528.1//30S ribosomal protein S1	tr|A0A0R1SUM1|A0A0R1SUM1_9LACO//30S ribosomal protein S1 {ECO:0000313|EMBL:KRL72329.1} OS=Ligilactobacillus saerimneri DSM 16049 ORFNames=FC54_GL001131 {ECO:0000313|EMBL:KRL72329.1} PE=4	GO:0005840//ribosome`cellular_component;GO:0003676//nucleic acid binding`molecular_function	COG0539`Ribosomal protein S1`Translation, ribosomal structure and biogenesis	PF00575.26//S1`S1 RNA binding domain;PF00575.26//S1`S1 RNA binding domain;PF00575.26//S1`S1 RNA binding domain;PF00575.26//S1`S1 RNA binding domain	WP_009554528.1//30S ribosomal protein S1	TIGR00717.1//rpsA`JCVI: 30S ribosomal protein S1;TIGR00448.1//rpoE`JCVI: DNA-directed RNA polymerase
ctg_00712	K03977//engA, der`GTPase	None	WP_009554526.1//ribosome biogenesis GTPase Der	tr|M5J7B0|M5J7B0_9LACO//GTPase Der {ECO:0000256|HAMAP-Rule:MF_00195, ECO:0000256|RuleBase:RU004481} GTP-binding protein EngA {ECO:0000256|HAMAP-Rule:MF_00195} OS=Ligilactobacillus saerimneri 30a ORFNames=D271_06240 {ECO:0000313|EMBL:EKW98584.1} PE=3	GO:0042254//ribosome biogenesis`biological_process;GO:0005525//GTP binding`molecular_function	COG1160`Double Era-like domain GTPase Der`Translation, ribosomal structure and biogenesis	PF01926.26//MMR_HSR1`50S ribosome-binding GTPase;PF02421.21//FeoB_N`Ferrous iron transport protein B;PF04548.19//AIG1`AIG1 family;PF02421.21//FeoB_N`Ferrous iron transport protein B;PF01926.26//MMR_HSR1`50S ribosome-binding GTPase;PF04548.19//AIG1`AIG1 family;PF00009.30//GTP_EFTU`Elongation factor Tu GTP binding domain;PF14714.9//KH_dom-like`KH-domain-like of EngA bacterial GTPase enzymes, C-term…	WP_009554526.1//ribosome biogenesis GTPase Der	TIGR00231.1//small_GTP`JCVI: GTP-binding protein;TIGR03598.1//GTPase_YsxC`JCVI: ribosome biogenesis GTP-binding protein YihA/YsxC;TIGR03156.1//GTP_HflX`JCVI: GTPase HflX;TIGR03594.1//GTPase_EngA`JCVI: ribosome biogenesis GTPase Der;TIGR03918.1//GTP_HydF`JCVI: [FeFe] hydrogenase H-cluster maturation GTPase HydF;TIGR00436.1//era`JCVI: GTPase Era;TIGR03596.1//GTPase_YlqF`JCVI: ribosome biogenesis GT…
ctg_00713	K03530//hupB`DNA-binding protein HU-beta	None	WP_009554524.1//HU family DNA-binding protein	tr|A0A0R1T5C4|A0A0R1T5C4_9LACO//DNA-binding protein HU {ECO:0000256|ARBA:ARBA00021922} OS=Ligilactobacillus saerimneri DSM 16049 ORFNames=FC54_GL001133 {ECO:0000313|EMBL:KRL72331.1} PE=3	GO:0030261//chromosome condensation`biological_process;GO:0003677//DNA binding`molecular_function	COG0776`Bacterial nucleoid DNA-binding protein IHF-alpha`Replication, recombination and repair	PF00216.24//Bac_DNA_binding`Bacterial DNA-binding protein;PF18291.4//HU-HIG`HU domain fused to wHTH, Ig, or Glycine-rich motif	WP_009554524.1//HU family DNA-binding protein	TIGR00987.1//himA`JCVI: integration host factor subunit alpha;TIGR00988.1//hip`JCVI: integration host factor subunit beta
ctg_00717	K00215//dapB`4-hydroxy-tetrahydrodipicolinate reductase [EC:1.17.1.8]	ko00261//Monobactam biosynthesis`Metabolism`Biosynthesis of other secondary metabolites;ko00300//Lysine biosynthesis`Metabolism`Amino acid metabolism;ko01100//Metabolic pathways`Metabolism`Global and overview maps;ko01110//Biosynthesis of secondary metabolites`Metabolism`Global and overview maps;ko01120//Microbial metabolism in diverse environments`Metabolism`Global and overview maps;ko01230//Bio…	WP_027827050.1//4-hydroxy-tetrahydrodipicolinate reductase	tr|A0A0R1STM8|A0A0R1STM8_9LACO//4-hydroxy-tetrahydrodipicolinate reductase {ECO:0000256|HAMAP-Rule:MF_00102} Short=HTPA reductase {ECO:0000256|HAMAP-Rule:MF_00102} EC=1.17.1.8 {ECO:0000256|HAMAP-Rule:MF_00102} OS=Ligilactobacillus saerimneri DSM 16049 ORFNames=FC54_GL001137 {ECO:0000313|EMBL:KRL72335.1} PE=3	GO:0005737//cytoplasm`cellular_component;GO:0050661//NADP binding`molecular_function;GO:0016726//oxidoreductase activity, acting on CH or CH2 groups, NAD or NADP as acceptor`molecular_function;GO:0051287//NAD binding`molecular_function;GO:0019877//diaminopimelate biosynthetic process`biological_process;GO:0009089//lysine biosynthetic process via diaminopimelate`biological_process;GO:0008839//4-hy…	COG0289`4-hydroxy-tetrahydrodipicolinate reductase`Amino acid transport and metabolism	PF01113.23//DapB_N`Dihydrodipicolinate reductase, N-terminus;PF05173.17//DapB_C`Dihydrodipicolinate reductase, C-terminus	WP_027827050.1//4-hydroxy-tetrahydrodipicolinate reductase	TIGR00036.1//dapB`JCVI: 4-hydroxy-tetrahydrodipicolinate reductase;TIGR02130.1//dapB_plant`JCVI: dihydrodipicolinate reductase
ctg_00718	K00974//cca`tRNA nucleotidyltransferase (CCA-adding enzyme) [EC:2.7.7.72 3.1.3.- 3.1.4.-]	None	WP_027827051.1//CCA tRNA nucleotidyltransferase	tr|A0A0R1STS3|A0A0R1STS3_9LACO//CCA-adding enzyme {ECO:0000256|HAMAP-Rule:MF_01263} EC=2.7.7.72 {ECO:0000256|HAMAP-Rule:MF_01263} CCA tRNA nucleotidyltransferase {ECO:0000256|HAMAP-Rule:MF_01263} tRNA CCA-pyrophosphorylase {ECO:0000256|HAMAP-Rule:MF_01263} tRNA adenylyl-/cytidylyl- transferase {ECO:0000256|HAMAP-Rule:MF_01263} tRNA nucleotidyltransferase {ECO:0000256|HAMAP-Rule:MF_01263} tRNA-NT …	GO:0052927//CTP:tRNA cytidylyltransferase activity`molecular_function;GO:0000049//tRNA binding`molecular_function;GO:0042245//RNA repair`biological_process;GO:0000287//magnesium ion binding`molecular_function;GO:0052928//CTP:3'-cytidine-tRNA cytidylyltransferase activity`molecular_function;GO:0052929//ATP:3'-cytidine-cytidine-tRNA adenylyltransferase activity`molecular_function;GO:0001680//tRNA 3…	COG0617`tRNA nucleotidyltransferase/poly(A) polymerase`Translation, ribosomal structure and biogenesis	PF01743.23//PolyA_pol`Poly A polymerase head domain;PF12627.10//PolyA_pol_RNAbd`Probable RNA and SrmB- binding site of polymerase A;PF13735.9//tRNA_NucTran2_2`tRNA nucleotidyltransferase domain 2 putative	WP_027827051.1//CCA tRNA nucleotidyltransferase	TIGR01942.1//pcnB`JCVI: polynucleotide adenylyltransferase PcnB;TIGR02692.1//tRNA_CCA_actino`JCVI: CCA tRNA nucleotidyltransferase
ctg_00720	K08659//pepDA, pepDB`dipeptidase [EC:3.4.-.-]	None	WP_009554513.1//C69 family dipeptidase	tr|M5J6B6|M5J6B6_9LACO//Dipeptidase {ECO:0000256|RuleBase:RU364089} EC=3.4.-.- {ECO:0000256|RuleBase:RU364089} OS=Ligilactobacillus saerimneri 30a ORFNames=D271_06205 {ECO:0000313|EMBL:EKW98577.1} PE=3	GO:0016805//dipeptidase activity`molecular_function;GO:0070004//cysteine-type exopeptidase activity`molecular_function	COG4690`Dipeptidase`Amino acid transport and metabolism	PF03577.18//Peptidase_C69`Peptidase family C69	WP_009554513.1//C69 family dipeptidase	None
ctg_00721	K01821//praC, xylH`4-oxalocrotonate tautomerase [EC:5.3.2.6]	ko00362//Benzoate degradation`Metabolism`Xenobiotics biodegradation and metabolism;ko00621//Dioxin degradation`Metabolism`Xenobiotics biodegradation and metabolism;ko00622//Xylene degradation`Metabolism`Xenobiotics biodegradation and metabolism;ko01100//Metabolic pathways`Metabolism`Global and overview maps;ko01120//Microbial metabolism in diverse environments`Metabolism`Global and overview maps;…	WP_009554512.1//4-oxalocrotonate tautomerase	tr|A0A0R1SYE9|A0A0R1SYE9_9LACO//Tautomerase {ECO:0000256|RuleBase:RU362032} EC=5.3.2.- {ECO:0000256|RuleBase:RU362032} OS=Ligilactobacillus saerimneri DSM 16049 ORFNames=FC54_GL000151 {ECO:0000313|EMBL:KRL74055.1} PE=3	GO:0006725//cellular aromatic compound metabolic process`biological_process;GO:0016853//isomerase activity`molecular_function	COG1942`Phenylpyruvate tautomerase PptA, 4-oxalocrotonate tautomerase family`Secondary metabolites biosynthesis, transport and catabolism	PF01361.24//Tautomerase`Tautomerase enzyme;PF14552.9//Tautomerase_2`Tautomerase enzyme	WP_009554512.1//4-oxalocrotonate tautomerase	TIGR00013.1//taut`JCVI: 2-hydroxymuconate tautomerase family protein
ctg_00723	K03100//lepB`signal peptidase I [EC:3.4.21.89]	ko03060//Protein export`Genetic Information Processing`Folding, sorting and degradation	WP_081581145.1//signal peptidase I	tr|A0A7H9EJM8|A0A7H9EJM8_9LACO//Signal peptidase I {ECO:0000256|ARBA:ARBA00013208, ECO:0000256|RuleBase:RU003993} EC=3.4.21.89 {ECO:0000256|ARBA:ARBA00013208, ECO:0000256|RuleBase:RU003993} OS=Ligilactobacillus saerimneri ORFNames=GTO87_04380 {ECO:0000313|EMBL:QLL77908.1} PE=3	GO:0004252//serine-type endopeptidase activity`molecular_function;GO:0016021//integral component of membrane`cellular_component;GO:0006465//signal peptide processing`biological_process;GO:0005886//plasma membrane`cellular_component	COG0681`Signal peptidase I`Intracellular trafficking, secretion, and vesicular transport	PF10502.12//Peptidase_S26`Signal peptidase, peptidase S26;PF00717.26//Peptidase_S24`Peptidase S24-like	WP_081581145.1//signal peptidase I	TIGR02227.1//sigpep_I_bact`JCVI: signal peptidase I;TIGR02771.1//TraF_Ti`JCVI: conjugative transfer signal peptidase TraF
ctg_00724	K14540//rbgA`ribosome biogenesis GTPase A	None	WP_027826609.1//ribosome biogenesis GTPase YlqF	tr|A0A0R1T594|A0A0R1T594_9LACO//Ribosome biogenesis GTPase A {ECO:0000256|ARBA:ARBA00014898, ECO:0000256|PIRNR:PIRNR006230} OS=Ligilactobacillus saerimneri DSM 16049 ORFNames=FC54_GL000154 {ECO:0000313|EMBL:KRL74058.1} PE=3	GO:0005737//cytoplasm`cellular_component;GO:0005525//GTP binding`molecular_function	COG1161`Ribosome biogenesis GTPase RbgA`Translation, ribosomal structure and biogenesis	PF03193.19//RsgA_GTPase`RsgA GTPase;PF02421.21//FeoB_N`Ferrous iron transport protein B;PF01926.26//MMR_HSR1`50S ribosome-binding GTPase	WP_027826609.1//ribosome biogenesis GTPase YlqF	TIGR03596.1//GTPase_YlqF`JCVI: ribosome biogenesis GTPase YlqF;TIGR03594.1//GTPase_EngA`JCVI: ribosome biogenesis GTPase Der;TIGR03597.1//GTPase_YqeH`JCVI: ribosome biogenesis GTPase YqeH;TIGR00231.1//small_GTP`JCVI: GTP-binding protein
[truncated: 1,080 more rows]

## Sheet: Sheet S2
Transmembrane proteins Prediction
# ctg_00001 Length: 451
# ctg_00001 Number of predicted TMHs: 0
# ctg_00001 Exp number of AAs in TMHs: 0.00908
# ctg_00001 Exp number, first 60 AAs: 0.00087
# ctg_00001 Total prob of N-in: 0.00320
ctg_00001	TMHMM2.0	outside	1 451
# ctg_00002 Length: 380
# ctg_00002 Number of predicted TMHs: 0
# ctg_00002 Exp number of AAs in TMHs: 0.01342
# ctg_00002 Exp number, first 60 AAs: 0.0012
# ctg_00002 Total prob of N-in: 0.01117
ctg_00002	TMHMM2.0	outside	1 380
# ctg_00003 Length: 390
# ctg_00003 Number of predicted TMHs: 6
# ctg_00003 Exp number of AAs in TMHs: 134.32437
[truncated: 12,932 more rows]
